# Supplementary material for: Survey of women’s report for 33 maternal and newborn indicators: EN-BIRTH multi-country validation study
Source: BMC Pregnancy Childbirth. 2021 Mar 26;21(Suppl 1):238. doi: 10.1186/s12884-020-03425-6 (PMC7995710; doi:10.1186/s12884-020-03425-6)
Supplement: Supplementary file 1 — Additional file 1. Exit survey question wording of EN-BIRTH study compared to DHS/MICS question wording. [file 12884_2020_3425_MOESM1_ESM.xlsx]

## Sheet: Add File 1
Every Newborn BIRTH multi-country validation study: informing measurement of coverage and quality of maternal and newborn care
Survey of women’s report for 33 maternal and newborn indicators: EN-BIRTH multi-country validation study
Additional File 1: Exit-survey question wording of EN-BIRTH study compared to DHS/MICS question wording
Indicator	Question wording
	EN-BIRTH	DHS-7 / DHS-8 Woman’s Questionnaire and supplemental modules	MICS (Questionnaire for individual women, MICS6)
Mode of birth:
Mode of birth- Instrumental birth	Was the baby born by vaginal delivery, forceps, vacuum, assisted breach or caesarean section? PROMPT FOR FORCEPS: that is, an instrument to help pull the baby out. PROMPT FOR VACUUM: that is, a suction to help pull the baby out? PROMPT FOR C SECTION: that is, did they cut your belly open to take the baby out? USE VISUAL PROMPTS AS NEEDED FOR FORCEPS AND VACUUM EXTRACTION	MH11 (Maternal health supplemental module). When [NAME] was born, was an instrument used to help pull the baby out, such as forceps or vacuum suction? SHOW PICTURES	-
Care during labour and delivery:
Birth attendant listened to heart sound during labour	Did a birth attendant listen for baby’s heart sounds during labour with an electric device (Doppler) or cone-shaped stethoscope placed on the abdomen?	-	-
Uterotonic given after birth	Were you given any medicine or injection before your baby was born because your baby was at risk of being born too soon?	-	-
Route of giving uterotonic- IV	How was the medicine given?	-	-
Route of giving uterotonic- IM		-	-
Name of the uterotonic- Oxytocin	What medicine were you given?	-	-
Immediate newborn care:
Baby dried or wiped immediately after birth	Was your baby dried or wiped immediately after birth (within a few minutes)?	NB1 (Newborn care supplemental module). Was (NAME) wiped dry within a few minutes after birth?	MN25. Was (name) dried or wiped soon after birth?
Baby placed naked against mother’s skin	Was your baby placed on your chest, naked against your skin? PROMPT WITH PICTURE IF NECESSARY	DHS-7: 434. Immediately after the birth, was (NAME) put on your chest?	MN23. Immediately after the birth, was (name) put directly on the bare skin of your chest?
		If “yes”: 434A. Was (NAME)’s bare skin touching your bare skin?	If necessary, show the picture of skin-to-skin position.
		DHS-8: 438. After the birth, was (NAME) put on your chest?	If “yes”: MN24. Before being placed on the bare skin of your chest, was the baby wrapped up?
		If “yes” 439. Was (NAME)'s bare skin touching your bare skin?
Early initiation of breastfeeding (within 1 hour after birth)	Did you ever breastfeed your baby?	464 (DHS-7)/480 (DHS-8). Did you ever breastfeed (NAME)?	MN36. Did you ever breastfeed (name)?
	If “yes”: How long after birth did you first put	If “yes”: 466 (DHS-7)/483 (DHS-8). How long after birth did you first put (NAME) to the breast?	If “yes”: MN37. How long after birth did you first put (name) to the breast?
	your baby to your breast?
Birthweight measured	Was your baby weighed at birth?	427 (DHS-7)/442 (DHS-8). Was (NAME) weighed at birth?	MN33. Was (name) weighed at birth?
Anything applied to cord	After the cord was cut, was anything applied to the stump of the cord at any time?	NB7 (Newborn care supplemental module). Was anything applied to the stump of	MN30. After the cord was cut and until it fell
		the cord at any time?	off, was anything applied to the cord?
Chlorhexidine applied to cord	What was applied to the cord? (Show tube)? PROBE: Anything else?	NB8 (Newborn care supplemental module). What was applied? Anything else?	MN31. What was applied to the cord?
		If “chlorhexidine” not reported: CH2. Was chlorhexidine applied to the stump at any time?	Probe: Anything else?
Care for small/sick newborn:
Resuscitation for birth asphyxia:
Resuscitation done	Was anything done to help your baby breathe?	-	-
	PROBE IF NECESSARY: that is, did anyone try to help your baby to breathe?
Stimulation given	Was your baby vigorously rubbed with a cloth or towel or any other stimulation to help to get your baby to breathe?	-	-
Bag & Mask Initiated	Did anyone use a plastic device to help your baby breathe?	-	-
Suction done	Did anyone perform suction to your baby’s mouth or nose after birth to clean the airways?	-	-
Antenatal corticosteroid for suspected premature labour:
ACS given before birth	Were you given any medicine or injection before your baby was born because your baby was at risk of being born too soon?	-	-
Kangaroo Mother Care for low birth weight babies:
KMC received	Did your baby receive KMC?	-	-
	PROMPT: By KMC I mean that you tied the baby to your front for most of the day for lots of days
Treatment for neonatal infection:
Baby’s admitted to neonatal unit	Was your baby admitted to neonatal care unit/paediatric ward for a problem?
Baby’s problem- Any infection	Do you know your baby’s problem?
	If “yes”: What is your baby’s problem?
Baby’s problem- Sepsis	Do you know your baby’s problem?	-	-
	If “yes”: What is your baby’s problem?
Baby’s problem- Chest infection/pneumonia	If “infection”: If you were you told your baby had an infection, what type of infection did they have?	-	-
Baby received injectable antibiotics	Do you know if your baby received any injection/antibiotics?	-	-
Oxygen given	Did your baby receive oxygen during hospital stay?	-	-
Any diagnostic test done	Were diagnostic tests completed with your baby?	-	-
Diagnostic test done- Blood test	What tests were completed?	-	-
Feeding support- NG feed	Did your baby receive any feeding support, such as through a tube in his/her nose or injection line in his/her hand/arm/foot/scalp or a cup?	-	-
Feeding support- IV fluid	PROMPT: USE VISUAL AIDES	-	-
Feeding support- Cup feeding		-	-
Phototherapy given	Did your baby receive any phototherapy during the hospital stay? For example, was your baby yellow and put underneath lights?	-	-
Maternal Outcomes:
Complication after birth- PPH	Did you have any complications after birth and before you were discharged from the hospital?	-	-
	If “yes”: What were the complications after birth?
Newborn Outcomes:
Sex of the baby- Female	Is your baby a boy or a girl?	213 (DHS-7)/219 (DHS-8). Is (NAME) a boy or a girl?	BH3. Is (name of birth) a boy or a girl?
Weight of the baby - <2500 gm	How much did your baby weigh? (grams)	428 (DHS-7)/443 (DHS-8). How much did (NAME) weigh?	MN34. How much did (name) weigh?
		RECORD WEIGHT IN KILOGRAMS FROM HEALTH CARD, IF AVAILABLE	If a card is available, record weight from card.
