# Supplementary material for: Survey of women’s report for 33 maternal and newborn indicators: EN-BIRTH multi-country validation study
Source: BMC Pregnancy Childbirth. 2021 Mar 26;21(Suppl 1):238. doi: 10.1186/s12884-020-03425-6 (PMC7995710; doi:10.1186/s12884-020-03425-6)
Supplement: Supplementary file 2 — Additional file 2. List of indicators with denominator used. [file 12884_2020_3425_MOESM2_ESM.xlsx]

## Sheet: Add File 2
Every Newborn BIRTH multi-country validation study: informing measurement of coverage and quality of maternal and newborn care
Survey of women’s report for 33 maternal and newborn indicators: EN-BIRTH multi-country validation study
Additional File 2: List of indicators with denominator used
Indicator	Denominator
Mode of birth:
Mode of birth- Instrumental birth	Total mothers observed delivered
Care during labour and delivery:
Birth attendant listened to heart sound during labour	Total mothers observed delivered
Uterotonic given after birth	Total mothers observed delivered
Route of giving uterotonic- IV	Total mothers observed delivered
Route of giving uterotonic- IM	Total mothers observed delivered
Name of the uterotonic- Oxytocin	Total mothers observed delivered
Immediate newborn care:
Baby dried or wiped immediately after birth	All livebirths observed
Baby placed naked against mother’s skin	All livebirths observed
Early initiation of breastfeeding (within 1 hour after birth)	All livebirths observed for 1 hour or more
Birthweight measured	All livebirths observed
Anything applied to cord	All livebirths observed
Chlorhexidine applied to cord	All livebirths observed
Care for small/sick newborn:
Resuscitation for birth asphyxia:
Resuscitation done	Total babies (livebirths and stillbirths) observed born
Stimulation given	Total babies (livebirths and stillbirths) observed born
Bag & Mask Initiated	Total babies (livebirths and stillbirths) observed born
Suction done	Total babies (livebirths and stillbirths) observed born
Antenatal corticosteroid for suspected premature labour:
ACS given before birth	Women admitted in the labour ward less than 34 weeks of gestional age and/or had previous history of preterm labour
Kangaroo Mother Care for low birth weight babies:
KMC received	All babies observed on KMC ward/corner
Treatment for neonatal infection:
Baby admitted to neonatal unit	All babies admitted with patient notes verified diagnosis of infection (sepsis, pneumonia, meningitis)
Baby’s problem- Any infection	All babies admitted with patient notes verified diagnosis of infection (sepsis, pneumonia, meningitis)
Baby’s problem- Sepsis	All babies admitted with patient notes verified diagnosis of infection (sepsis, pneumonia, meningitis)
Baby’s problem- Chest infection/pneumonia	All babies admitted with patient notes verified diagnosis of infection (sepsis, pneumonia, meningitis)
Baby received injectable antibiotics	All babies admitted with patient notes verified diagnosis of infection (sepsis, pneumonia, meningitis)
Oxygen given	All babies admitted with patient notes verified diagnosis of infection (sepsis, pneumonia, meningitis)
Any diagnostic test done	All babies admitted with patient notes verified diagnosis of infection (sepsis, pneumonia, meningitis)
Diagnostic test done- Blood test	All babies admitted with patient notes verified diagnosis of infection (sepsis, pneumonia, meningitis)
Feeding support- NG feed	All babies admitted with patient notes verified diagnosis of infection (sepsis, pneumonia, meningitis)
Feeding support- IV fluid	All babies admitted with patient notes verified diagnosis of infection (sepsis, pneumonia, meningitis)
Feeding support- Cup feeding	All babies admitted with patient notes verified diagnosis of infection (sepsis, pneumonia, meningitis)
Phototherapy given	All babies admitted with patient notes verified diagnosis of infection (sepsis, pneumonia, meningitis)
Maternal Outcomes:
Complication after birth- PPH	Total mothers observed delivered
Newborn Outcomes:
Sex of the baby- Female	Total babies (livebirths and stillbirths) observed born
Weight of the baby - <2500 gm	Total babies (livebirths and stillbirths) observed born
