# Supplementary material for: Survey of women’s report for 33 maternal and newborn indicators: EN-BIRTH multi-country validation study
Source: BMC Pregnancy Childbirth. 2021 Mar 26;21(Suppl 1):238. doi: 10.1186/s12884-020-03425-6 (PMC7995710; doi:10.1186/s12884-020-03425-6)
Supplement: Supplementary file 4 — Additional file 4. Full validation analysis of the selected indicators in the EN-BIRTH study. [file 12884_2020_3425_MOESM4_ESM.xlsx]

## Sheet: Add File 4
Every Newborn BIRTH multi-country validation study: informing measurement of coverage and quality of maternal and newborn care
Survey of women’s report for 33 maternal and newborn indicators: EN-BIRTH multi-country validation study
Additional File 4: Full validation analysis of the selected indicators included in DHS/MICS (only yes vs no)
Site	Matched Sample	True Positive		False Positive	False Negative	True Negative	At least 10 counts in columns	Agreement (%)	Sensitivity	Specificity	Positive Predictive Value	Negative Predictive Value	Area Under Curve (AUC)	Inflation Factor
		(TP)		(FP)	(FN)	(TN)	(Yes/No)		TP/(TP+FN)	TN/(FP+TN)	TP/(TP+FP)	TN/(TN+FN)	(95% CI)	(IF)
									(95% CI)	(95% CI)	(95% CI)	(95% CI)
			Place and mode of birth:
			Mode of birth- Instrumental birth
Azimpur	748	0		99	0	649	No	86.8
Kushtia	1351	0		0	0	1351	No	100
Pokhara	5828	153		26	94	5555	Yes	97.9	61.9(55.6,68)	99.5(99.3,99.7)	85.5(79.4,90.3)	98.3(98,98.7)	0.81(0.78,0.84)	0.73
Temeke	5320	1		21	5	5293	No	99.5	16.7(0.4,64.1)	99.6(99.4,99.8)	4.5(0.1,22.8)	99.9(99.8,100)	0.58(0.42,0.74)	4.16
Muhimbili	1101	0		6	2	1093	No	99.3	0(0,84.2)	99.5(98.8,99.8)	0(0,45.9)	99.8(99.3,100)	0.5(0.5,0.5)	2.5
			Immediate newborn care:
			Baby dried or wiped immediately after birth
Azimpur	672	607		54	10	1	Yes	90.5	98.4(97,99.2)	1.8(0,9.7)	91.8(89.5,93.8)	9.1(0.2,41.3)	0.5(0.48,0.52)	1.07
Kushtia	1294	1193		96	5	0	Yes	92.2	99.6(99,99.9)	0(0,3.8)	92.6(91,93.9)	0(0,52.2)	0.5(0.5,0.5)	1.08
Pokhara	5667	4454		1154	50	9	Yes	78.8	98.9(98.5,99.2)	0.8(0.4,1.5)	79.4(78.3,80.5)	15.3(7.2,27)	0.5(0.5,0.5)	1.24
Temeke	5246	4950		264	25	7	Yes	94.5	99.5(99.3,99.7)	2.6(1,5.2)	94.9(94.3,95.5)	21.9(9.3,40)	0.51(0.5,0.52)	1.05
Muhimbili	999	934		57	8	0	Yes	93.5	99.2(98.3,99.6)	0(0,6.3)	94.2(92.6,95.6)	0(0,36.9)	0.5(0.49,0.5)	1.05
			Baby placed naked against mother’s skin
Azimpur	731	98		323	61	249	Yes	47.5	61.6(53.6,69.2)	43.5(39.4,47.7)	23.3(19.3,27.6)	80.3(75.5,84.6)	0.53(0.48,0.57)	2.64
Kushtia	1293	548		715	11	19	Yes	43.9	98(96.5,99)	2.6(1.6,4)	43.4(40.6,46.2)	63.3(43.9,80.1)	0.5(0.49,0.51)	2.26
Pokhara	5415	160		3217	132	1906	Yes	38.2	54.8(48.9,60.6)	37.2(35.9,38.5)	4.7(4,5.5)	93.5(92.4,94.6)	0.46(0.43,0.49)	11.55
Temeke	5237	3917		1192	50	78	Yes	76.3	98.7(98.3,99.1)	6.1(4.9,7.6)	76.7(75.5,77.8)	60.9(51.9,69.4)	0.52(0.52,0.53)	1.29
Muhimbili	1007	673		259	39	36	Yes	70.4	94.5(92.6,96.1)	12.2(8.7,16.5)	72.2(69.2,75.1)	48(36.3,59.8)	0.53(0.51,0.55)	1.31
			Early initiation of breastfeeding (within 1 hour after birth)
Azimpur	246	5		133	1	107	No	45.5	83.3(35.9,99.6)	44.6(38.2,51.1)	3.6(1.2,8.3)	99.1(94.9,100)	0.64(0.47,0.81)	23.36
Kushtia	414	53		286	6	69	Yes	29.5	89.8(79.2,96.2)	19.4(15.4,23.9)	15.6(11.9,19.9)	92(83.4,97)	0.55(0.5,0.59)	5.73
Pokhara	756	30		371	12	343	Yes	49.3	71.4(55.4,84.3)	48(44.3,51.8)	7.5(5.1,10.5)	96.6(94.2,98.2)	0.6(0.53,0.67)	9.48
Temeke	3140	680		1655	186	619	Yes	41.4	78.5(75.6,81.2)	27.2(25.4,29.1)	29.1(27.3,31)	76.9(73.8,79.8)	0.53(0.51,0.55)	2.69
Muhimbili	694	196		281	30	187	Yes	55.2	86.7(81.6,90.9)	40(35.5,44.6)	41.1(36.6,45.7)	86.2(80.9,90.5)	0.63(0.6,0.66)	2.11
			Birthweight measured
Azimpur	685	673		4	4	4	No	98.8	99.4(98.5,99.8)	50(15.7,84.3)	99.4(98.5,99.8)	50(15.7,84.3)	0.75(0.56,0.93)	1
Kushtia	1291	1253		8	6	24	Yes	98.9	99.5(99,99.8)	75(56.6,88.5)	99.4(98.8,99.7)	80(61.4,92.3)	0.87(0.8,0.95)	1
Pokhara	5684	5667		8	8	1	No	99.7	99.9(99.7,99.9)	11.1(0.3,48.2)	99.9(99.7,99.9)	11.1(0.3,48.2)	0.55(0.45,0.66)	1
Temeke	4788	4699		43	40	6	Yes	98.3	99.2(98.9,99.4)	12.2(4.6,24.8)	99.1(98.8,99.3)	13(4.9,26.3)	0.56(0.51,0.6)	1
Muhimbili	1047	1019		8	17	3	Yes	97.6	98.4(97.4,99)	27.3(6,61)	99.2(98.5,99.7)	15(3.2,37.9)	0.63(0.49,0.77)	0.99
			Anything applied to cord
Azimpur	183	13		1	164	5	No	9.8	7.3(4,12.2)	83.3(35.9,99.6)	92.9(66.1,99.8)	3(1,6.8)	0.45(0.29,0.62)	0.08
Kushtia	986	889		26	68	3	Yes	90.5	92.9(91.1,94.4)	10.3(2.2,27.4)	97.2(95.9,98.1)	4.2(0.9,11.9)	0.52(0.46,0.57)	0.96
Pokhara	1232	555		4	668	5	No	45.5	45.4(42.6,48.2)	55.6(21.2,86.3)	99.3(98.2,99.8)	0.7(0.2,1.7)	0.5(0.33,0.68)	0.46
Temeke
Muhimbili
			Chlorohexidine applied to cord
Azimpur	173	4		0	164	5	No	5.2	2.4(0.7,6)	100(47.8,100)	100(39.8,100)	3(1,6.8)	0.51(0.5,0.52)	0.02
Kushtia	670	589		11	67	3	Yes	88.4	89.8(87.2,92)	21.4(4.7,50.8)	98.2(96.7,99.1)	4.3(0.9,12)	0.56(0.44,0.67)	0.91
Pokhara	1205	533		1	668	3	No	44.5	44.4(41.5,47.2)	75(19.4,99.4)	99.8(99,100)	0.4(0.1,1.3)	0.6(0.35,0.84)	0.44
Temeke
Muhimbili
			Newborn outcomes:
			Sex of the baby- Female
Azimpur	748	377		1	4	366	Yes	99.3	99(97.3,99.7)	99.7(98.5,100)	99.7(98.5,100)	98.9(97.3,99.7)	0.99(0.99,1)	0.99
Kushtia	1350	649		19	6	676	Yes	98.1	99.1(98,99.7)	97.3(95.8,98.3)	97.2(95.6,98.3)	99.1(98.1,99.7)	0.98(0.97,0.99)	1.02
Pokhara	5813	2620		95	56	3042	Yes	97.4	97.9(97.3,98.4)	97(96.3,97.5)	96.5(95.7,97.2)	98.2(97.7,98.6)	0.97(0.97,0.98)	1.01
Temeke	5293	2551		77	41	2624	Yes	97.8	98.4(97.9,98.9)	97.1(96.4,97.7)	97.1(96.4,97.7)	98.5(97.9,98.9)	0.98(0.97,0.98)	1.01
Muhimbili	1085	541		13	14	517	Yes	97.5	97.5(95.8,98.6)	97.5(95.8,98.7)	97.7(96,98.7)	97.4(95.6,98.6)	0.98(0.97,0.98)	1
			Weight of the baby- <2500 gm
Azimpur	630	39		28	4	559	Yes	94.9	90.7(77.9,97.4)	95.2(93.2,96.8)	58.2(45.5,70.2)	99.3(98.2,99.8)	0.93(0.88,0.97)	1.56
Kushtia	1235	225		29	36	945	Yes	94.7	86.2(81.4,90.1)	97(95.8,98)	88.6(84,92.2)	96.3(95,97.4)	0.92(0.89,0.94)	0.97
Pokhara	5430	545		71	79	4735	Yes	97.2	87.3(84.5,89.8)	98.5(98.1,98.8)	88.5(85.7,90.9)	98.4(98,98.7)	0.93(0.92,0.94)	0.99
Temeke	4129	147		138	94	3750	Yes	94.4	61(54.5,67.2)	96.5(95.8,97)	51.6(45.6,57.5)	97.6(97,98)	0.79(0.76,0.82)	1.18
Muhimbili	958	195		20	26	717	Yes	95.2	88.2(83.2,92.2)	97.3(95.8,98.3)	90.7(86,94.2)	96.5(94.9,97.7)	0.93(0.91,0.95)	0.97
