# Supplementary material for: Survey of women’s report for 33 maternal and newborn indicators: EN-BIRTH multi-country validation study
Source: BMC Pregnancy Childbirth. 2021 Mar 26;21(Suppl 1):238. doi: 10.1186/s12884-020-03425-6 (PMC7995710; doi:10.1186/s12884-020-03425-6)
Supplement: Supplementary file 6 — Additional file 6. Characteristics of mother & baby- Labour & Delivery of EN-BIRTH study. [file 12884_2020_3425_MOESM6_ESM.xlsx]

## Sheet: Add File 6
Every Newborn BIRTH multi-country validation study: informing measurement of coverage and quality of maternal and newborn care
Survey of women’s report for 33 maternal and newborn indicators: EN-BIRTH multi-country validation study
Additional File 6: Characteristics of mother & baby- Labour & Delivery of EN-BIRTH study
Characteristics	Bangladesh		Nepal	Tanzania		Grand Total
	Azimpur	Kushtia	Pokhara	Temeke	Muhimbili national
	tertiary	district	regional	regional
Mother Total	768	1364	6189	6194	1515	16030
Maternal Age
<18 years	10 (1.3)	2 (0.1)	280 (4.5)	24 (0.4)	2 (0.1)	318 (2)
18-19 years	146 (19)	118 (8.7)	744 (12)	705 (11.4)	90 (5.9)	1803 (11.2)
20-24 years	313 (40.8)	567 (41.6)	2623 (42.4)	2125 (34.3)	350 (23.1)	5978 (37.3)
25-29 years	196 (25.5)	388 (28.4)	1737 (28.1)	1552 (25.1)	498 (32.9)	4371 (27.3)
30-34 years	78 (10.2)	201 (14.7)	639 (10.3)	1060 (17.1)	360 (23.8)	2338 (14.6)
35+ years	25 (3.3)	88 (6.5)	166 (2.7)	728 (11.8)	215 (14.2)	1222 (7.6)
Maternal education
No education	15 (2)	49 (3.6)	222 (3.6)	195 (3.1)	22 (1.5)	503 (3.1)
Primary incomplete	29 (3.8)	82 (6)	214 (3.5)	72 (1.2)	17 (1.1)	414 (2.6)
Primary complete	95 (12.4)	200 (14.7)	260 (4.2)	27 (0.4)	2 (0.1)	584 (3.6)
Secondary incomplete	270 (35.2)	575 (42.2)	1391 (22.5)	3727 (60.2)	474 (31.3)	6437 (40.2)
Secondary complete or higher	317 (41.3)	432 (31.7)	3757 (60.7)	2143 (34.6)	995 (65.7)	7644 (47.7)
Don’t know	42 (5.5)	26 (1.9)	345 (5.6)	30 (0.5)	5 (0.3)	448 (2.8)
Birth order
Nullipara	371 (48.3)	642 (47.1)	3736 (60.4)	2725 (44)	725 (47.9)	8199 (51.1)
Primipara	242 (31.5)	439 (32.2)	1968 (31.8)	1579 (25.5)	378 (25)	4606 (28.7)
Multipara (2-4)	133 (17.3)	275 (20.2)	479 (7.7)	1778 (28.7)	397 (26.2)	3062 (19.1)
Grand Multipara (5+)	2 (0.3)	5 (0.4)	3 (0)	103 (1.7)	13 (0.9)	126 (0.8)
Don't know	20 (2.6)	3 (0.2)	2 (0)	8 (0.1)	1 (0.1)	34 (0.2)
Missing	0 (0)	0 (0)	1 (0)	1 (0)	1 (0.1)	3 (0)
Mode of delivery
Normal vertex delivery	767 (99.9)	1364 (100)	5840 (94.4)	6184 (99.8)	1506 (99.4)	15661 (97.7)
Vaginal breech	0 (0)	0 (0)	86 (1.4)	3 (0)	4 (0.3)	93 (0.6)
Vacuum/ Forceps	1 (0.1)	0 (0)	263 (4.2)	7 (0.1)	5 (0.3)	276 (1.7)
Baby Total	772	1389	6240	6299	1598	16298
Sex
Male/Boy	1465 (49.9)	1220 (49.6)	3903 (52.4)	3481 (50.7)	1833 (48.7)	11902 (50.7)
Female/Girl	1441 (49.1)	1154 (46.9)	3369 (45.3)	3265 (47.5)	1813 (48.2)	11042 (47)
Ambiguous	1 (0.0)	4 (0.2)	13 (0.2)	7 (0.1)	6 (0.2)	31 (0.1)
Not observed	29 (1)	81 (3.3)	157 (2.1)	116 (1.7)	113 (3)	496 (2.1)
