# Supplementary material for: Survey of women’s report for 33 maternal and newborn indicators: EN-BIRTH multi-country validation study
Source: BMC Pregnancy Childbirth. 2021 Mar 26;21(Suppl 1):238. doi: 10.1186/s12884-020-03425-6 (PMC7995710; doi:10.1186/s12884-020-03425-6)
Supplement: Supplementary file 7 — Additional file 7. Characteristics of mother & baby- Kangaroo mother care (KMC) of EN-BIRTH study. [file 12884_2020_3425_MOESM7_ESM.xlsx]

## Sheet: Add File 7
Every Newborn BIRTH multi-country validation study: informing measurement of coverage and quality of maternal and newborn care
Survey of women’s report for 33 maternal and newborn indicators: EN-BIRTH multi-country validation study
Additional File 7: Characteristics of mother & baby- Kangaroo Mother Care (KMC) of EN-BIRTH study
Characteristics	Bangladesh		Nepal	Tanzania		Grand Total
	Azimpur	Kushtia	Pokhara	Temeke	Muhimbili national
	tertiary	district	regional	regional
Mother Total	27	136	203	224	250	840
Maternal Age
<18 years	0 (0.0)	1 (0.7)	20 (9.9)	3 (1.3)	6 (2.4)	30 (3.6)
18-19 years	5 (18.5)	18 (13.2)	32 (15.8)	35 (15.6)	13 (5.2)	103 (12.3)
20-24 years	10 (37)	60 (44.1)	87 (42.9)	82 (36.6)	53 (21.2)	292 (34.8)
25-29 years	7 (25.9)	28 (20.6)	45 (22.2)	44 (19.6)	87 (34.8)	211 (25.1)
30-34 years	4 (14.8)	20 (14.7)	14 (6.9)	37 (16.5)	57 (22.8)	132 (15.7)
35+ years	1 (3.7)	9 (6.6)	5 (2.5)	23 (10.3)	34 (13.6)	72 (8.6)
Maternal education
No education	1 (3.7)	5 (3.7)	3 (1.5)	15 (6.7)	10 (4)	34 (4)
Primary incomplete	3 (11.1)	2 (1.5)	2 (1)	2 (0.9)	7 (2.8)	16 (1.9)
Primary complete	4 (14.8)	19 (14)	12 (5.9)	2 (0.9)	1 (0.4)	38 (4.5)
Secondary incomplete	10 (37)	64 (47.1)	51 (25.1)	148 (66.1)	126 (50.4)	399 (47.5)
Secondary complete or higher	8 (29.6)	44 (32.4)	125 (61.6)	57 (25.4)	106 (42.4)	340 (40.5)
Don’t know	1 (3.7)	2 (1.5)	10 (4.9)	0 (0.0)	0 (0.0)	13 (1.5)
Birth order
Nullipara	0 (0.0)	0 (0.0)	0 (0.0)	0 (0.0)	0 (0.0)	0 (0.0)
Primipara	13 (48.1)	82 (60.3)	138 (68)	106 (47.3)	82 (32.8)	421 (50.1)
Multipara (2-4)	12 (44.4)	41 (30.1)	63 (31)	93 (41.5)	132 (52.8)	341 (40.6)
Grand Multipara (5+)	2 (7.4)	12 (8.8)	2 (1)	25 (11.2)	36 (14.4)	77 (9.2)
Don't know	0 (0.0)	1 (0.7)	0 (0.0)	0 (0.0)	0 (0.0)	1 (0.1)
Missing	0 (0.0)	0 (0.0)	0 (0.0)	0 (0.0)	0 (0.0)	0 (0.0)
Baby Total	27	136	203	224	250	840
Age of baby during admission
0-1 days	8 (29.6)	11 (8.1)	130 (64)	31 (13.8)	0 (0.0)	180 (21.4)
2-6 days	13 (48.1)	71 (52.2)	46 (22.7)	153 (68.3)	41 (16.4)	324 (38.6)
7-28 days	6 (22.2)	50 (36.8)	25 (12.3)	37 (16.5)	183 (73.2)	301 (35.8)
29-<60 days	0 (0.0)	4 (2.9)	2 (1.0)	2 (0.9)	25 (10)	33 (3.9)
Missing	0 (0.0)	0 (0.0)	0 (0.0)	1 (0.4)	1 (0.4)	2 (0.2)
Weight of baby during admission
300-999 gm	0 (0.0)	1 (0.7)	3 (1.5)	0 (0.0)	37 (14.8)	41 (4.9)
1000-1499 gm	3 (11.1)	30 (22.1)	27 (13.3)	68 (30.4)	166 (66.4)	294 (35)
1499-1999 gm	19 (70.4)	89 (65.4)	96 (47.3)	147 (65.6)	43 (17.2)	394 (46.9)
2000-2499 gm	1 (3.7)	14 (10.3)	74 (36.5)	5 (2.2)	0 (0.0)	94 (11.2)
2500-4999 gm	0 (0.0)	1 (0.7)	0 (0.0)	0 (0.0)	0 (0.0)	1 (0.1)
Not recorded/missing	4(16.0)	1(0.7)	3(1.6)	4(1.8)	4(1.6)	16(1.9)
Weight KMC indicated (WHO)
≤ 2000g	23 (85.2)	129 (94.9)	198 (97.5)	219 (97.8)	246 (98.4)	815 (97.0)
