# Supplementary material for: Survey of women’s report for 33 maternal and newborn indicators: EN-BIRTH multi-country validation study
Source: BMC Pregnancy Childbirth. 2021 Mar 26;21(Suppl 1):238. doi: 10.1186/s12884-020-03425-6 (PMC7995710; doi:10.1186/s12884-020-03425-6)
Supplement: Supplementary file 8 — Additional file 8. Characteristics of mother and baby- Neonatal Infection of EN-BIRTH study. [file 12884_2020_3425_MOESM8_ESM.xlsx]

## Sheet: Add File 8
Every Newborn BIRTH multi-country validation study: informing measurement of coverage and quality of maternal and newborn care
Survey of women’s report for 33 maternal and newborn indicators: EN-BIRTH multi-country validation study
Additional File 8: Characteristics of mother and baby- Neonatal Infection of EN_BIRTH study
Characteristics	Bangladesh		Nepal	Tanzania		Grand Total
	Azimpur	Kushtia	Pokhara	Temeke	Muhimbili national
	tertiary	district	regional	regional
Mother Total	106	303	344	213	49	1015
Maternal Age
<18 years	3 (2.8)	6 (2.0)	13 (3.8)	3 (1.4)	1 (2.0)	26 (2.6)
18-19 years	24 (22.6)	44 (14.5)	41 (11.9)	16 (7.5)	3 (6.1)	128 (12.6)
20-24 years	39 (36.8)	119 (39.3)	128 (37.2)	54 (25.4)	12 (24.5)	352 (34.7)
25-29 years	27 (25.5)	76 (25.1)	101 (29.4)	64 (30.0)	17 (34.7)	285 (28.1)
30-34 years	10 (9.4)	40 (13.2)	48 (14.0)	44 (20.7)	9 (18.4)	151 (14.9)
35+ years	3 (2.8)	18 (5.9)	13 (3.8)	32 (15.0)	7 (14.3)	73 (7.2)
<18 years	3 (2.8)	6 (2.0)	13 (3.8)	3 (1.4)	1 (2.0)	26 (2.6)
Maternal education
No education	7 (6.6)	0 (0.0)	12 (3.5)	11 (5.2)	4 (8.2)	34 (3.3)
Primary incomplete	2 (1.9)	20 (6.6)	10 (2.9)	1 (0.5)	3 (6.1)	36 (3.5)
Primary complete	15 (14.2)	44 (14.5)	19 (5.5)	1 (0.5)	0 (0.0)	79 (7.8)
Secondary incomplete	31 (29.2)	143 (47.2)	79 (23.0)	130 (61.0)	17 (34.7)	400 (39.4)
Secondary complete or higher	49 (46.2)	87 (28.7)	207 (60.2)	68 (31.9)	25 (51.0)	436 (43.0)
Don’t know	2 (1.9)	9 (3.0)	17 (4.9)	2 (0.9)	0 (0.0)	30 (3.0)
Birth order
Nullipara	0 (0.0)	0 (0.0)	0 (0.0)	0 (0.0)	0 (0.0)	0 (0.0)
Primipara	58 (54.7)	256 (84.5)	191 (55.5)	96 (45.1)	26 (53.1)	627 (61.8)
Multipara (2-4)	42 (39.6)	42 (13.9)	147 (42.7)	94 (44.1)	19 (38.8)	344 (33.9)
Grand Multipara (5+)	5 (4.7)	5 (1.7)	2 (0.6)	22 (10.3)	4 (8.2)	38 (3.7)
Don't know	1 (0.9)	0 (0.0)	4 (1.2)	1 (0.5)	0 (0.0)	6 (0.6)
Missing	0 (0.0)	0 (0.0)	0 (0.0)	0 (0.0)	0 (0.0)	0 (0.0)
Baby Total	106	303	344	213	49	1015
Age of baby during admission
<7 days	67(63.2)	151(49.8)	259(75.3)	153(71.8)	12(24.5)	642(63.3)
7-13 days	17(16)	60(19.8)	42(12.2)	34(16)	23(46.9)	176(17.3)
14- 20 days	13(12.3)	42(13.9)	19(5.5)	13(6.1)	9(18.4)	96(9.5)
21-28 days	9(8.5)	50(16.5)	24(7)	13(6.1)	5(10.2)	101(10)
Sex
Male/Boy	59(55.7)	183(60.4)	225(65.4)	127(59.6)	30(61.2)	624(61.5)
Female/Girl	47(44.3)	120(39.6)	119(34.6)	86(40.4)	19(38.8)	391(38.5)
Weight of baby during admission
300-999 gm	0(0)	0(0)	0(0)	1(0.5)	0(0)	1(0.1)
1000-1999 gm	2(1.9)	27(8.9)	5(1.5)	2(0.9)	0(0)	36(3.5)
2000-2499 gm	20(18.9)	46(15.2)	32(9.3)	26(12.2)	5(10.2)	129(12.7)
2500-4999 gm	76(71.7)	207(68.3)	296(86)	181(85)	43(87.8)	803(79.1)
> 5000 gm	0(0)	0(0)	0(0)	0(0)	1(2)	1(0.1)
Not recorded	8(7.5)	23(7.6)	11(3.2)	3(1.4)	0(0)	45(4.4)
