# Supplementary material for: Survey of women’s report for 33 maternal and newborn indicators: EN-BIRTH multi-country validation study
Source: BMC Pregnancy Childbirth. 2021 Mar 26;21(Suppl 1):238. doi: 10.1186/s12884-020-03425-6 (PMC7995710; doi:10.1186/s12884-020-03425-6)
Supplement: Supplementary file 9 — Additional file 9. Observer-assessed and survey-reported coverage by site. [file 12884_2020_3425_MOESM9_ESM.xlsx]

## Sheet: Add File 9
Every Newborn BIRTH multi-country validation study: informing measurement of coverage and quality of maternal and newborn care
Survey of women’s report for 33 maternal and newborn indicators: EN-BIRTH multi-country validation study
Additional File 9: Observer-assessed and survey-reported coverage coverage by site
	Gold Standard			Maternal Report Survey
Site	N	Coverage	Missing	N	Coverage	Don’t Know	Missing
		(%)			(%)	(%)
	Mode of birth:
	Mode of birth- Instrumental birth
Azimpur	768	0.1	0	748	13.2	0	4
Kushtia	1364	0	0	1353	0	0.1	8
Pokhara	6189	4.2	0	5831	3.1	0.1	61
Temeke	6194	0.1	0	5324	0.4	0.1	89
Muhimbili	1515	0.3	0	1102	0.5	0.1	23
	Care during labour and delivery:
	Birth attendant listened to heart sound during labour
Azimpur	766	89.4	2	748	99.3	0.1	4
Kushtia	1357	48.9	7	1353	60.3	24.8	8
Pokhara	6189	95.7	0	5832	98.5	1	60
Temeke	5361	77.4	833	5324	98.1	1.4	89
Muhimbili	1455	94.9	60	1102	99.1	0.2	23
	Uterotonic given after birth
Azimpur	768	98.2	0	751	80.8	6.8	1
Kushtia	1364	99.8	0	1357	85.6	1	4
Pokhara	6187	99.9	2	5877	91.1	4.3	15
Temeke	6192	99.8	2	5364	94.1	2.9	49
Muhimbili	1515	99.3	0	1095	92.3	2.7	30
	Route of giving uterotonic- IV
Azimpur	754	17.9	14	751	34.5	6.8	1
Kushtia	1361	87.4	3	1357	64.6	1	4
Pokhara	6180	0.7	9	5877	22.2	4.3	15
Temeke	6178	0.7	16	5364	0.4	2.9	49
Muhimbili	1504	5.2	11	1095	4.3	2.7	30
	Route of giving uterotonic- IM
Azimpur	754	81.8	14	751	53.3	6.8	1
Kushtia	1361	4.6	3	1357	16.1	1	4
Pokhara	6180	99.3	9	5877	78.7	4.3	15
Temeke	6178	99.2	16	5364	94.1	2.9	49
Muhimbili	1504	94.8	11	1095	91.2	2.7	30
	Name of the uterotonic- Oxytocin
Azimpur	754	99.7	14	751	0	83.6	1
Kushtia	1361	91.8	3	1357	0.4	73.1	4
Pokhara	6181	99.7	8	5877	5.2	89.3	15
Temeke	6180	99.9	14	5364	0.3	96.7	49
Muhimbili	1504	99.8	11	1095	4.7	90.5	30
	Immediate newborn care:
	Baby dried or wiped immediately after birth
Azimpur	760	91.4	0	742	89.1	9.4	10
Kushtia	1337	92.4	0	1309	98.5	0.7	52
Pokhara	6119	79.5	9	5782	97.3	1.7	110
Temeke	6147	94.3	16	5291	98.9	0.4	122
Muhimbili	1469	92.4	6	1042	96.6	2.1	83
	Baby placed naked against mother’s skin
Azimpur	757	21.8	3	742	56.9	1.1	10
Kushtia	1327	43.3	10	1309	97.4	0	52
Pokhara	6113	5.9	15	5782	58.5	6	110
Temeke	6129	75.6	34	5291	97.1	0.3	122
Muhimbili	1461	69.1	14	1042	91.4	0.5	83
	Early initiation of breastfeeding (within 1 hour after birth)
Azimpur	257	2.3	0	739	59.9	0.1	13
Kushtia	436	14	0	1309	85.3	0.3	52
Pokhara	804	5.6	0	5739	61.1	0.3	153
Temeke	3625	27.2	0	5262	73.5	0.8	151
Muhimbili	967	33.2	0	1053	65.1	2.6	72
	Birthweight measured
Azimpur	768	98.3	3	748	90.6	8.3	4
Kushtia	1374	96.4	15	1353	93.6	3.7	8
Pokhara	6213	99.8	26	5829	97.7	2.1	63
Temeke	6232	98.5	65	5323	89.9	9.2	90
Muhimbili	1554	98.7	38	1102	95.4	2.7	23
	Anything applied to cord
Azimpur	759	96.4	1	738	1.9	75.2	1
Kushtia	1337	96.8	0	1305	70.1	24.1	4
Pokhara	6113	99.6	13	5723	9.8	78.4	16
Temeke
Muhimbili
	Chlorohexidine applied to cord
Azimpur	758	96.4	1	738	0.5	76.6	1
Kushtia	1335	96.7	13	1305	46.1	48.2	4
Pokhara	6108	99.5	0	5723	9.4	78.8	16
Temeke
Muhimbili
	Care for small/sick newborn
	Resuscitation for birth asphyxia
	Resuscitation done
Azimpur	769	10.3	1	747	2	2.8	5
Kushtia	1386	15.5	2	1353	2.7	2.4	8
Pokhara	6234	21.8	3	5819	0.1	8.9	73
Temeke	6227	15.7	70	5292	0.8	1.2	121
Muhimbili	1556	23.3	36	1079	3.1	3	46
	Stimulation given
Azimpur	768	10	2	747	1.5	5.5	5
Kushtia	1386	14.5	2	1353	3	3	8
Pokhara	6229	21.2	8	5819	0.6	10	73
Temeke	6224	15.6	73	5292	0.7	1.4	121
Muhimbili	1556	22.7	36	1079	1.8	6.2	46
	Bag & Mask Initiated
Azimpur	768	1.2	2	747	1.1	5.6	5
Kushtia	1386	9.1	2	1353	2.7	3.3	8
Pokhara	6229	2.1	8	5819	0.3	10.1	73
Temeke	6219	7	78	5292	0.8	1.4	121
Muhimbili	1555	8.4	37	1079	1.7	6.2	46
	Suction done
Azimpur	764	7.5	6	747	0.5	6	5
Kushtia	1385	15.1	3	1353	2.8	3.5	8
Pokhara	6228	20.3	9	5819	0.3	10.2	73
Temeke	6203	15.1	94	5292	0.3	1.5	121
Muhimbili	1545	20.3	47	1079	0.6	5.9	46
	Antenatal corticosteroid for suspected premature labour
	ACS given before birth
Azimpur	6	16.7	0	3	33.3	0	0
Kushtia	71	4.2	0	68	42.6	0	0
Pokhara	84	10.7	17	77	5.2	22.1	0
Temeke	90	0	0	57	0	0	0
Muhimbili	405	25.2	19	259	32.8	7.3	0
	Kangaroo Mother Care for low birth weight babies
	KMC received
Azimpur	27	100	2	27	88.9	0	0
Kushtia	136	100	0	134	100	0	2
Pokhara	203	100	4	105	100	0	79
Temeke	224	100	3	188	100	0	20
Muhimbili	250	100	0	198	100	0	4
	Treatment for neonatal infection:
	Baby’s problem- Sepsis
Azimpur	106	78.3	0	103	10.7	2.9	1
Kushtia	303	76.9	0	301	33.9	11.3	1
Pokhara	344	99.7	0	316	5.1	6	2
Temeke	213	99.5	0	146	25.3	4.1	5
Muhimbili	49	81.6	0	35	11.4	8.6	0
	Baby’s problem- Chest infection/pneumonia
Azimpur	106	22.6	0	103	19.4	2.9	1
Kushtia	303	25.1	0	301	36.5	11.3	1
Pokhara	344	1.2	0	316	12.3	6	2
Temeke	213	0.9	0	146	1.4	4.1	5
Muhimbili	49	24.5	0	35	0	8.6	0
	Baby received injectable antibiotics
Azimpur	103	100	3	103	82.5	9.7	1
Kushtia	301	94	2	301	58.1	35.2	1
Pokhara	343	91.8	1	316	46.8	25	2
Temeke	202	97.5	11	146	91.1	6.8	5
Muhimbili	49	95.9	0	35	88.6	11.4	0
	Oxygen given
Azimpur	105	41	1	103	30.1	2.9	1
Kushtia	301	47.2	2	301	23.3	4.7	1
Pokhara	344	19.2	0	316	25.6	9.2	2
Temeke	209	17.2	4	146	13	2.7	5
Muhimbili	47	34	2	35	40	2.9	0
	Any diagnostic test done
Azimpur	105	89.5	1	103	80.6	2.9	1
Kushtia	295	8.8	8	301	27.6	13	1
Pokhara	340	94.1	4	316	94.6	1.6	2
Temeke	204	35.8	9	146	36.3	40.4	5
Muhimbili	48	72.9	1	35	54.3	25.7	0
	Diagnostic test done- Blood test
Azimpur	105	59	1	103	72.8	3.9	1
Kushtia	295	8.5	8	301	21.6	15.6	1
Pokhara	340	92.6	4	316	93.4	2.8	2
Temeke	204	1	9	146	21.9	52.1	5
Muhimbili	48	72.9	1	35	51.4	28.6	0
	Feeding support- NG feeding
Azimpur	105	0	1	103	1	1	1
Kushtia	301	1	2	301	3	2.7	1
Pokhara	344	1.7	0	316	2.8	6.6	2
Temeke	209	2.4	4	146	5.5	1.4	5
Muhimbili	47	17	2	35	5.7	2.9	0
	Feeding support- IV fluid
Azimpur	105	55.2	1	103	24.3	1	1
Kushtia	301	72.8	2	301	28.9	2.7	1
Pokhara	344	71.2	0	316	4.4	6.6	2
Temeke	209	33.5	4	146	4.8	1.4	5
Muhimbili	47	61.7	2	35	8.6	2.9	0
	Feeding support- Cup feeding
Azimpur	105	0	1	103	1.9	1	1
Kushtia	301	1.7	2	301	29.9	2.7	1
Pokhara	344	9.9	0	316	12.3	6.6	2
Temeke	209	9.1	4	146	10.3	1.4	5
Muhimbili	47	25.5	2	35	54.3	2.9	0
	Phototherapy given
Azimpur	105	43.8	1	103	32	1.9	1
Kushtia	301	6.6	2	301	7.3	2.3	1
Pokhara	344	40.1	0	316	40.8	9.2	2
Temeke	209	15.8	4	146	13	2.1	5
Muhimbili	47	34	2	35	22.9	2.9	0
	Maternal outcomes:
	Complication after birth- PPH
Azimpur	764	3.3	4	748	4.8	0.1	4
Kushtia	1359	3.8	5	1353	2.7	0.7	8
Pokhara	6107	2	82	5832	1.8	0.8	60
Temeke	6122	1.7	72	5324	1	0.2	89
Muhimbili	1481	3.9	34	1102	2.6	0	23
	Newborn outcomes:
	Sex of the baby- Female
Azimpur	770	51	0	748	50.5	0	4
Kushtia	1386	48.7	2	1353	49.4	0.1	8
Pokhara	6226	46	11	5832	46.6	0.1	60
Temeke	6266	48.4	31	5324	49.7	0.1	89
Muhimbili	1577	51.2	15	1102	50.7	0.3	23
	Weight of the baby- <2500 gm
Azimpur	752	7.4	3	638	10.815	0	4
Kushtia	1315	22.1	9	1256	20.7006	0	9
Pokhara	6122	12.5	79	5523	11.3887	0	61
Temeke	6097	8.1	42	4225	6.98225	0	91
Muhimbili	1519	30.9	15	999	23.5235	0	24
