# Supplementary material for: Survey of women’s report for 33 maternal and newborn indicators: EN-BIRTH multi-country validation study
Source: BMC Pregnancy Childbirth. 2021 Mar 26;21(Suppl 1):238. doi: 10.1186/s12884-020-03425-6 (PMC7995710; doi:10.1186/s12884-020-03425-6)
Supplement: Supplementary file 10 — Additional file 10. Full validation analysis of the selected indicators included in DHS/MICS (only yes vs no). [file 12884_2020_3425_MOESM10_ESM.xlsx]

## Sheet: Add File 10 
Every Newborn BIRTH multi-country validation study: informing measurement of coverage and quality of maternal and newborn care
Survey of women’s report for 33 maternal and newborn indicators: EN-BIRTH multi-country validation study
Additional File 10: Full validation analysis of the selected indicators in the EN-BIRTH study
Site	Matched Sample	True Positive		False Positive	False Negative	True Negative	At least 10 counts in columns	Agreement (%)	Sensitivity	Specificity	Positive Predictive Value	Negative Predictive Value	Area Under Curve (AUC)	Inflation Factor
		(TP)		(FP)	(FN)	(TN)	(Yes/No)		TP/(TP+FN)	TN/(FP+TN)	TP/(TP+FP)	TN/(TN+FN)	(95% CI)	(IF)
									(95% CI)	(95% CI)	(95% CI)	(95% CI)
			Place and mode of birth:
			Mode of birth- Instrumental birth
Azimpur	748	0		99	0	649	No	86.8	-	-	-	-	-	-
Kushtia	1353	0		0	0	1353	No	100	-	-	-	-	-	-
Pokhara	5831	153		26	95	5557	Yes	97.9	61.7(55.3,67.8)	99.5(99.3,99.7)	85.5(79.4,90.3)	98.3(97.9,98.6)	0.81(0.78,0.84)	0.73
Temeke	5324	1		21	5	5297	No	99.5	16.7(0.4,64.1)	99.6(99.4,99.8)	4.5(0.1,22.8)	99.9(99.8,100)	0.58(0.42,0.74)	4.16
Muhimbili	1102	0		6	2	1094	No	99.3	0(0,84.2)	99.5(98.8,99.8)	0(0,45.9)	99.8(99.3,100)	0.5(0.5,0.5)	2.5
			Care during labour and delivery:
			Birth attendant listened to heart sound during labour
Azimpur	746	664		77	4	1	Yes	89.1	99.4(98.5,99.8)	1.3(0,6.9)	89.6(87.2,91.7)	20(0.5,71.6)	0.5(0.49,0.52)	1.11
Kushtia	1346	385		426	275	260	Yes	47.9	58.3(54.5,62.1)	37.9(34.3,41.6)	47.5(44,51)	48.6(44.3,52.9)	0.48(0.46,0.51)	1.23
Pokhara	5832	5501		241	77	13	Yes	94.5	98.6(98.3,98.9)	5.1(2.8,8.6)	95.8(95.3,96.3)	14.4(7.9,23.4)	0.52(0.51,0.53)	1.03
Temeke	4582	3467		1023	68	24	Yes	76.2	98.1(97.6,98.5)	2.3(1.5,3.4)	77.2(76,78.4)	26.1(17.5,36.3)	0.5(0.5,0.51)	1.27
Muhimbili	1060	1005		45	9	1	Yes	94.9	99.1(98.3,99.6)	2.2(0.1,11.5)	95.7(94.3,96.9)	10(0.3,44.5)	0.51(0.48,0.53)	1.03
			Uterotonic given after birth
Azimpur	751	598		9	141	3	Yes	80	80.9(77.9,83.7)	25(5.5,57.2)	98.5(97.2,99.3)	2.1(0.4,6)	0.53(0.4,0.66)	0.82
Kushtia	1357	1159		2	196	0	No	85.4	85.5(83.5,87.4)	0(0,84.2)	99.8(99.4,100)	0(0,1.9)	0.43(0.42,0.44)	0.86
Pokhara	5875	5351		4	518	2	No	91.1	91.2(90.4,91.9)	33.3(4.3,77.7)	99.9(99.8,100)	0.4(0,1.4)	0.62(0.42,0.83)	0.91
Temeke	5364	5042		8	313	1	No	94	94.2(93.5,94.8)	11.1(0.3,48.2)	99.8(99.7,99.9)	0.3(0,1.8)	0.53(0.42,0.64)	0.94
Muhimbili	1095	1007		4	82	2	No	92.1	92.5(90.7,94)	33.3(4.3,77.7)	99.6(99,99.9)	2.4(0.3,8.3)	0.63(0.42,0.84)	0.93
			Route of giving uterotonic- IV
Azimpur	739	55		202	78	404	Yes	62.1	41.4(32.9,50.2)	66.7(62.8,70.4)	21.4(16.5,26.9)	83.8(80.2,87)	0.54(0.49,0.59)	1.93
Kushtia	1355	772		104	413	66	Yes	61.8	65.1(62.4,67.9)	38.8(31.5,46.6)	88.1(85.8,90.2)	13.8(10.8,17.2)	0.52(0.48,0.56)	0.74
Pokhara	5868	13		1291	26	4538	Yes	77.6	33.3(19.1,50.2)	77.9(76.8,78.9)	1(0.5,1.7)	99.4(99.2,99.6)	0.56(0.48,0.63)	31.68
Temeke	5352	1		17	35	5299	Yes	99	2.8(0.1,14.5)	99.7(99.5,99.8)	5.6(0.1,27.3)	99.3(99.1,99.5)	0.51(0.49,0.54)	0.45
Muhimbili	1089	7		40	46	996	Yes	92.1	13.2(5.5,25.3)	96.1(94.8,97.2)	14.9(6.2,28.3)	95.6(94.2,96.8)	0.55(0.5,0.59)	0.89
			Route of giving uterotonic- IM
Azimpur	739	331		67	273	68	Yes	54	54.8(50.7,58.8)	50.4(41.6,59.1)	83.2(79.1,86.7)	19.9(15.8,24.6)	0.53(0.48,0.57)	0.66
Kushtia	1355	12		205	49	1089	Yes	81.3	19.7(10.6,31.8)	84.2(82.1,86.1)	5.5(2.9,9.5)	95.7(94.3,96.8)	0.52(0.47,0.57)	3.55
Pokhara	5868	4599		23	1229	17	Yes	78.7	78.9(77.8,80)	42.5(27,59.1)	99.5(99.3,99.7)	1.4(0.8,2.2)	0.61(0.53,0.68)	0.79
Temeke	5352	4999		35	315	3	Yes	93.5	94.1(93.4,94.7)	7.9(1.7,21.4)	99.3(99,99.5)	0.9(0.2,2.7)	0.51(0.47,0.55)	0.95
Muhimbili	1089	953		42	83	11	Yes	88.5	92(90.2,93.6)	20.8(10.8,34.1)	95.8(94.3,96.9)	11.7(6,20)	0.56(0.51,0.62)	0.96
			Name of the uterotonic- Oxytocin
Azimpur	739	0		0	737	2	No	0.3	-	-	-	-	-	-
Kushtia	1355	6		0	1238	111	Yes	8.6	0.5(0.2,1)	100(96.7,100)	100(54.1,100)	8.2(6.8,9.8)	0.5(0.5,0.5)	0
Pokhara	5869	304		2	5546	17	Yes	5.5	5.2(4.6,5.8)	89.5(66.9,98.7)	99.3(97.7,99.9)	0.3(0.2,0.5)	0.47(0.4,0.54)	0.05
Temeke	5355	14		0	5333	8	No	0.4	0.3(0.1,0.4)	100(63.1,100)	100(76.8,100)	0.1(0.1,0.3)	0.5(0.5,0.5)	0
Muhimbili	1089	52		0	1035	2	No	5	4.8(3.6,6.2)	100(15.8,100)	100(93.2,100)	0.2(0,0.7)	0.52(0.52,0.53)	0.05
			Immediate newborn care:
			Baby dried or wiped immediately after birth
Azimpur	741	607		54	71	9	Yes	83.1	89.5(87,91.7)	14.3(6.7,25.4)	91.8(89.5,93.8)	11.3(5.3,20.3)	0.52(0.47,0.56)	0.97
Kushtia	1303	1193		96	13	1	Yes	91.6	98.9(98.2,99.4)	1(0,5.6)	92.6(91,93.9)	7.1(0.2,33.9)	0.5(0.49,0.51)	1.07
Pokhara	5758	4454		1154	122	28	Yes	77.8	97.3(96.8,97.8)	2.4(1.6,3.4)	79.4(78.3,80.5)	18.7(12.8,25.8)	0.5(0.49,0.5)	1.22
Temeke	5263	4950		264	41	8	Yes	94.2	99.2(98.9,99.4)	2.9(1.3,5.7)	94.9(94.3,95.5)	16.3(7.3,29.7)	0.51(0.5,0.52)	1.05
Muhimbili	1019	934		57	23	5	Yes	92.1	97.6(96.4,98.5)	8.1(2.7,17.8)	94.2(92.6,95.6)	17.9(6.1,36.9)	0.53(0.49,0.56)	1.04
			Baby placed naked against mother’s skin
Azimpur	738	98		323	63	254	Yes	47.7	60.9(52.9,68.5)	44(39.9,48.2)	23.3(19.3,27.6)	80.1(75.3,84.4)	0.52(0.48,0.57)	2.62
Kushtia	1293	548		715	11	19	Yes	43.9	98(96.5,99)	2.6(1.6,4)	43.4(40.6,46.2)	63.3(43.9,80.1)	0.5(0.49,0.51)	2.26
Pokhara	5752	160		3217	191	2184	Yes	40.8	45.6(40.3,51)	40.4(39.1,41.8)	4.7(4,5.5)	92(90.8,93)	0.43(0.4,0.46)	9.63
Temeke	5250	3917		1192	56	85	Yes	76.2	98.6(98.2,98.9)	6.7(5.4,8.2)	76.7(75.5,77.8)	60.3(51.7,68.4)	0.53(0.52,0.53)	1.29
Muhimbili	1012	673		259	44	36	Yes	70.1	93.9(91.8,95.5)	12.2(8.7,16.5)	72.2(69.2,75.1)	45(33.8,56.5)	0.53(0.51,0.55)	1.3
			Early initiation of breastfeeding (within 1 hour after birth)
Azimpur	247	5		133	1	108	No	45.7	83.3(35.9,99.6)	44.8(38.4,51.3)	3.6(1.2,8.3)	99.1(95,100)	0.64(0.47,0.81)	23.28
Kushtia	416	53		286	7	70	Yes	29.6	88.3(77.4,95.2)	19.7(15.7,24.2)	15.6(11.9,19.9)	90.9(82.2,96.3)	0.54(0.49,0.59)	5.66
Pokhara	757	30		371	12	344	Yes	49.4	71.4(55.4,84.3)	48.1(44.4,51.8)	7.5(5.1,10.5)	96.6(94.2,98.2)	0.6(0.53,0.67)	9.63
Temeke	3162	680		1655	191	636	Yes	41.6	78.1(75.2,80.8)	27.8(25.9,29.6)	29.1(27.3,31)	76.9(73.9,79.7)	0.53(0.51,0.55)	2.68
Muhimbili	709	196		281	33	199	Yes	55.7	85.6(80.4,89.9)	41.5(37,46)	41.1(36.6,45.7)	85.8(80.6,90)	0.64(0.6,0.67)	2.08
			Birthweight measured
Azimpur	746	673		4	61	8	Yes	91.3	91.7(89.5,93.6)	66.7(34.9,90.1)	99.4(98.5,99.8)	11.6(5.1,21.6)	0.79(0.65,0.93)	0.92
Kushtia	1339	1253		8	38	40	Yes	96.6	97.1(96,97.9)	83.3(69.8,92.5)	99.4(98.8,99.7)	51.3(39.7,62.8)	0.9(0.85,0.96)	0.98
Pokhara	5804	5667		8	126	3	Yes	97.7	97.8(97.4,98.2)	27.3(6,61)	99.9(99.7,99.9)	2.3(0.5,6.6)	0.63(0.49,0.76)	0.98
Temeke	5276	4699		43	517	17	Yes	89.4	90.1(89.2,90.9)	28.3(17.5,41.4)	99.1(98.8,99.3)	3.2(1.9,5)	0.59(0.53,0.65)	0.91
Muhimbili	1076	1019		8	45	4	Yes	95.1	95.8(94.4,96.9)	33.3(9.9,65.1)	99.2(98.5,99.7)	8.2(2.3,19.6)	0.65(0.51,0.78)	0.97
			Anything applied to cord
Azimpur	738	13		1	698	26	Yes	5.3	1.8(1,3.1)	96.3(81,99.9)	92.9(66.1,99.8)	3.6(2.4,5.2)	0.49(0.45,0.53)	0.02
Kushtia	1300	890		25	369	16	Yes	69.7	70.7(68.1,73.2)	39(24.2,55.5)	97.3(96,98.2)	4.2(2.4,6.7)	0.55(0.47,0.63)	0.73
Pokhara	5706	556		3	5117	30	Yes	10.3	9.8(9,10.6)	90.9(75.7,98.1)	99.5(98.4,99.9)	0.6(0.4,0.8)	0.5(0.45,0.55)	0.1
Temeke
Muhimbili
			Chlorohexidine applied to cord
Azimpur	736	4		0	706	26	Yes	4.1	0.6(0.2,1.4)	100(86.8,100)	100(39.8,100)	3.6(2.3,5.2)	0.5(0.5,0.51)	0.01
Kushtia	1298	589		11	668	30	Yes	47.7	46.9(44.1,49.7)	73.2(57.1,85.8)	98.2(96.7,99.1)	4.3(2.9,6.1)	0.6(0.53,0.67)	0.48
Pokhara	5688	533		1	5130	24	Yes	9.8	9.4(8.7,10.2)	96(79.6,99.9)	99.8(99,100)	0.5(0.3,0.7)	0.53(0.49,0.57)	0.09
Temeke
Muhimbili
			Care for small/sick newborn
			Resuscitation for birth asphyxia
			Resuscitation done
Azimpur	746	10		5	66	665	Yes	90.5	13.2(6.5,22.9)	99.3(98.3,99.8)	66.7(38.4,88.2)	91(88.7,92.9)	0.56(0.52,0.6)	0.19
Kushtia	1351	27		9	184	1131	Yes	85.7	12.8(8.6,18.1)	99.2(98.5,99.6)	75(57.8,87.9)	86(84,87.8)	0.56(0.54,0.58)	0.17
Pokhara	5816	5		2	1245	4564	Yes	78.6	0.4(0.1,0.9)	100(99.8,100)	71.4(29,96.3)	78.6(77.5,79.6)	0.5(0.5,0.5)	0
Temeke	5252	32		9	692	4519	Yes	86.7	4.4(3,6.2)	99.8(99.6,99.9)	78(62.4,89.4)	86.7(85.8,87.6)	0.52(0.51,0.53)	0.06
Muhimbili	1058	23		10	204	821	Yes	79.8	10.1(6.5,14.8)	98.8(97.8,99.4)	69.7(51.3,84.4)	80.1(77.5,82.5)	0.54(0.52,0.56)	0.14
			Stimulation given
Azimpur	747	8		3	67	669	Yes	90.6	10.7(4.7,19.9)	99.6(98.7,99.9)	72.7(39,94)	90.9(88.6,92.9)	0.55(0.52,0.59)	0.14
Kushtia	1353	28		12	169	1144	Yes	86.6	14.2(9.7,19.9)	99(98.2,99.5)	70(53.5,83.4)	87.1(85.2,88.9)	0.57(0.54,0.59)	0.2
Pokhara	5817	28		7	1185	4597	Yes	79.5	2.3(1.5,3.3)	99.8(99.7,99.9)	80(63.1,91.6)	79.5(78.4,80.5)	0.51(0.51,0.52)	0.03
Temeke	5291	27		8	690	4566	Yes	86.8	3.8(2.5,5.4)	99.8(99.7,99.9)	79.4(62.1,91.3)	86.8(85.8,87.7)	0.52(0.51,0.53)	0.05
Muhimbili	1076	13		6	205	852	Yes	80.4	6(3.2,10)	99.3(98.5,99.7)	68.4(43.4,87.4)	80.3(77.7,82.6)	0.53(0.51,0.54)	0.09
			Bag & Mask Initiated
Azimpur	745	2		6	6	731	No	98.4	25(3.2,65.1)	99.2(98.2,99.7)	25(3.2,65.1)	99.2(98.2,99.7)	0.62(0.46,0.78)	0.97
Kushtia	1351	25		11	98	1217	Yes	91.9	20.3(13.6,28.5)	99.1(98.4,99.6)	69.4(51.9,83.7)	92.5(91,93.9)	0.6(0.56,0.63)	0.29
Pokhara	5811	12		6	103	5690	Yes	98.1	10.4(5.5,17.5)	99.9(99.8,100)	66.7(41,86.7)	98.2(97.8,98.5)	0.55(0.52,0.58)	0.15
Temeke	5245	25		15	255	4950	Yes	94.9	8.9(5.9,12.9)	99.7(99.5,99.8)	62.5(45.8,77.3)	95.1(94.5,95.7)	0.54(0.53,0.56)	0.14
Muhimbili	1058	7		11	65	975	Yes	92.8	9.7(4,19)	98.9(98,99.4)	38.9(17.3,64.3)	93.8(92.1,95.1)	0.54(0.51,0.58)	0.25
			Suction done
Azimpur	747	2		2	53	690	Yes	92.6	3.7(1,9.2)	99.6(99.3,99.8)	28.6(8.4,58.1)	96.3(95.6,97)	0.52(0.5,0.53)	0.14
Kushtia	1353	28		10	177	1138	Yes	86.2	12.2(8.4,17.1)	99.1(98.6,99.5)	61.7(46.4,75.5)	90.8(89.6,92)	0.56(0.54,0.58)	0.2
Pokhara	5817	17		2	1148	4650	Yes	80.2	1.5(0.9,2.3)	99.9(99.8,100)	82.6(61.2,95)	80.9(79.9,81.8)	0.51(0.5,0.51)	0.02
Temeke	5291	16		2	671	4602	Yes	87.3	2.1(1.2,3.4)	100(99.9,100)	88.9(65.3,98.6)	86.9(86,87.8)	0.51(0.51,0.52)	0.02
Muhimbili	1076	3		3	194	876	Yes	81.7	0.7(0.2,2.1)	99.8(99.5,99.9)	37.5(8.5,75.5)	84.5(83.1,85.9)	0.5(0.5,0.51)	0.02
			Antenatal corticosteroid for suspected premature labour
			ACS given before birth
Azimpur	3	1		0	0	2	No	100	100(2.5,100)	100(15.8,100)	100(2.5,100)	100(15.8,100)	1	1
Kushtia	68	2		27	1	38	No	58.8	66.7(9.4,99.2)	58.5(45.6,70.6)	6.9(0.8,22.8)	97.4(86.5,99.9)	0.6(0.3,1)	9.68
Pokhara	77	1		3	7	66	No	87	12.5(0.3,52.7)	95.7(87.8,99.1)	25(0.6,80.6)	90.4(81.2,96.1)	0.5(0.4,0.7)	0.5
Temeke	57	0		0	0	57	No	100	-	-	-	-	-	-
Muhimbili	259	38		47	25	149	Yes	72.2	60.3(47.2,72.4)	76(69.4,81.8)	44.7(33.9,55.9)	85.6(79.5,90.5)	0.7(0.6,0.8)	1.35
			Kangaroo Mother Care for low birth weight babies
			KMC received
Azimpur	25	24		0	1	0	No	96	-	-	-	-	-	-
Kushtia	132	132		0	0	0	No	100	-	-	-	-	-	-
Pokhara	26	0		0	0	0	No	100	-	-	-	-	-	-
Temeke	168	168		0	0	0	No	100	-	-	-	-	-	-
Muhimbili	194	194		0	0	0	No	100	-	-	-	-	-	-
			Treatment for neonatal infection:
			Baby’s problem- Sepsis
Azimpur	103	11		0	70	22	No	32	13.6(7,23)	100(84.6,100)	100(71.5,100)	23.9(15.6,33.9)	0.6(0.5,0.6)	0.14
Kushtia	301	91		11	140	59	Yes	49.8	39.4(33,46)	84.3(73.6,91.9)	89.2(81.5,94.5)	29.6(23.4,36.5)	0.6(0.6,0.7)	0.44
Pokhara	316	16		0	299	1	No	5.4	5.1(2.9,8.1)	100(2.5,100)	100(79.4,100)	0.3(0,1.8)	-	0.05
Temeke	146	37		0	109	0	No	25.3	-	-	-	-	-	-
Muhimbili	35	3		1	24	7	No	28.6	11.1(2.4,29.2)	87.5(47.3,99.7)	75(19.4,99.4)	22.6(9.6,41.1)	0.5(0.4,0.6)	0.15
			Baby’s problem- Chest infection/pneumonia
Azimpur	103	10		10	13	70	Yes	77.7	43.5(23.2,65.5)	87.5(78.2,93.8)	50(27.2,72.8)	84.3(74.7,91.4)	0.7(0.6,0.8)	0.87
Kushtia	301	28		82	48	143	Yes	56.8	36.8(26.1,48.7)	63.6(56.9,69.8)	25.5(17.6,34.6)	74.9(68.1,80.9)	0.5(0.4,0.6)	1.45
Pokhara	316	2		37	2	275	No	87.7	50(6.8,93.2)	88.1(84,91.5)	5.1(0.6,17.3)	99.3(97.4,99.9)	0.7(0.4,1)	9.53
Temeke	146	0		2	0	144	No	98.6	-	-	-	-	-	-
Muhimbili	35	0		0	10	25	No	71.4	-	-	-	-	-	-
			Baby received injectable antibiotics
Azimpur	100	84		0	16	0	No	84	-	-	-	-	-	-
Kushtia	299	163		11	119	6	Yes	56.5	57.8(51.8,63.6)	35.3(14.2,61.7)	93.7(89,96.8)	4.8(1.8,10.2)	0.5(0.3,0.6)	0.62
Pokhara	316	138		10	151	17	Yes	49.1	47.8(41.9,53.7)	63(42.4,80.6)	93.2(87.9,96.7)	10.1(6,15.7)	0.6(0.5,0.7)	0.51
Temeke	140	127		3	9	1	No	91.4	93.4(87.8,96.9)	25(0.6,80.6)	97.7(93.4,99.5)	10(0.3,44.5)	0.6(0.4,0.8)	0.96
Muhimbili	35	31		0	4	0	No	88.6	-	-	-	-	-	-
			Oxygen given
Azimpur	102	21		9	19	53	Yes	72.5	52.5(36.1,68.5)	85.5(74.2,93.1)	70(50.6,85.3)	73.6(61.9,83.3)	0.7(0.6,0.8)	0.75
Kushtia	299	41		29	100	129	Yes	56.9	29.1(21.7,37.3)	81.6(74.7,87.3)	58.6(46.2,70.2)	56.3(49.6,62.9)	0.6(0.5,0.6)	0.5
Pokhara	316	38		43	21	214	Yes	79.7	64.4(50.9,76.4)	83.3(78.1,87.6)	46.9(35.7,58.3)	91.1(86.7,94.4)	0.7(0.7,0.8)	1.37
Temeke	142	9		10	16	107	Yes	81.7	36(18,57.5)	91.5(84.8,95.8)	47.4(24.4,71.1)	87(79.7,92.4)	0.6(0.5,0.7)	0.76
Muhimbili	34	7		6	5	16	Yes	67.6	58.3(27.7,84.8)	72.7(49.8,89.3)	53.8(25.1,80.8)	76.2(52.8,91.8)	0.7(0.5,0.8)	1.08
			Any diagnostic test done
Azimpur	102	77		6	15	4	No	79.4	83.7(74.5,90.6)	40(12.2,73.8)	92.8(84.9,97.3)	21.1(6.1,45.6)	0.6(0.5,0.8)	0.9
Kushtia	293	12		68	13	200	Yes	72.4	48(27.8,68.7)	74.6(69,79.7)	15(8,24.7)	93.9(89.8,96.7)	0.6(0.5,0.7)	3.21
Pokhara	312	279		17	15	1	No	89.7	94.9(91.7,97.1)	5.6(0.1,27.3)	94.3(91,96.6)	6.3(0.2,30.2)	0.5(0.5,0.6)	1.01
Temeke	140	18		32	36	54	Yes	51.4	33.3(21.1,47.5)	62.8(51.7,73)	36(22.9,50.8)	60(49.1,70.2)	0.5(0.4,0.6)	0.92
Muhimbili	34	16		2	7	9	No	73.5	69.6(47.1,86.8)	81.8(48.2,97.7)	88.9(65.3,98.6)	56.3(29.9,80.2)	0.8(0.6,0.9)	0.78
			Diagnostic test done- Blood test
Azimpur	102	14		4	38	46	No	58.8	85.5(74.2,93.1)	45(29.3,61.5)	70.7(59,80.6)	66.7(46,83.5)	0.7(0.6,0.7)	1.21
Kushtia	293	2		14	2	291	No	94.8	45.8(25.6,67.2)	80.7(75.4,85.2)	17.5(9.1,29.1)	94.3(90.5,97)	0.6(0.5,0.7)	2.62
Pokhara	312	0		0	37	259	No	87.5	93.8(90.4,96.3)	9.1(1.1,29.2)	93.2(89.6,95.8)	10(1.2,31.7)	0.5(0.5,0.6)	1.01
Temeke	140	4		4	49	83	No	62.1	0(0,97.5)	79.1(71.4,85.6)	0(0,11.9)	99.1(95.1,100)	-	29.65
Muhimbili	34	0		0	2	32	No	94.1	65.2(42.7,83.6)	81.8(48.2,97.7)	88.2(63.6,98.5)	52.9(27.8,77)	0.7(0.6,0.9)	0.74
			Feeding support- NG feeding
Azimpur	102	0		0	0	102	No	100	-	-	-	-	-	-
Kushtia	299	1		8	2	288	No	96.7	33.3(0.8,90.6)	97.3(94.7,98.8)	11.1(0.3,48.2)	99.3(97.5,99.9)	0.7(0.3,1)	3.01
Pokhara	316	3		6	3	304	No	97.2	50(11.8,88.2)	98.1(95.8,99.3)	33.3(7.5,70.1)	99(97.2,99.8)	0.7(0.5,1)	1.48
Temeke	142	2		4	0	136	No	97.2	100(15.8,100)	97.1(92.8,99.2)	33.3(4.3,77.7)	100(97.3,100)	1(1,1)	3.04
Muhimbili	34	1		1	5	27	No	82.4	16.7(0.4,64.1)	96.4(81.7,99.9)	50(1.3,98.7)	84.4(67.2,94.7)	0.6(0.4,0.7)	0.34
			Feeding support- IV fluid
Azimpur	102	20		4	35	43	No	61.8	36.4(23.8,50.4)	91.5(79.6,97.6)	83.3(62.6,95.3)	55.1(43.4,66.4)	0.6(0.6,0.7)	0.44
Kushtia	299	72		15	145	67	Yes	46.5	33.2(27,39.9)	81.7(71.6,89.4)	82.8(73.2,90)	31.6(25.4,38.3)	0.6(0.5,0.6)	0.4
Pokhara	316	10		4	213	89	No	31.3	4.5(2.2,8.1)	95.7(89.4,98.8)	71.4(41.9,91.6)	29.5(24.4,35)	0.5(0.5,0.5)	0.06
Temeke	142	4		2	44	92	No	67.6	8.3(2.3,20)	97.9(92.5,99.7)	66.7(22.3,95.7)	67.6(59.1,75.4)	0.5(0.5,0.6)	0.12
Muhimbili	34	1		1	20	12	No	38.2	4.8(0.1,23.8)	92.3(64,99.8)	50(1.3,98.7)	37.5(21.1,56.3)	0.5(0.4,0.6)	0.1
			Feeding support- Cup feeding
Azimpur	102	0		2	0	100	No	98	-	-	-	-	-	-
Kushtia	299	2		88	3	206	No	69.6	40(5.3,85.3)	70.1(64.5,75.2)	2.2(0.3,7.8)	98.6(95.9,99.7)	0.6(0.3,0.8)	17.69
Pokhara	316	7		32	24	253	Yes	82.3	22.6(9.6,41.1)	88.8(84.5,92.2)	17.9(7.5,33.5)	91.3(87.4,94.4)	0.6(0.5,0.6)	1.26
Temeke	142	4		11	11	116	No	84.5	26.7(7.8,55.1)	91.3(85,95.6)	26.7(7.8,55.1)	91.3(85,95.6)	0.6(0.5,0.7)	1
Muhimbili	34	7		12	2	13	No	58.8	77.8(40,97.2)	52(31.3,72.2)	36.8(16.3,61.6)	86.7(59.5,98.3)	0.7(0.5,0.8)	2.11
			Phototherapy given
Azimpur	102	27		6	19	50	Yes	75.5	58.7(43.2,73)	89.3(78.1,96)	81.8(64.5,93)	72.5(60.4,82.5)	0.7(0.7,0.8)	0.72
Kushtia	299	13		9	7	270	Yes	94.6	65(40.8,84.6)	96.8(94,98.5)	59.1(36.4,79.3)	97.5(94.9,99)	0.8(0.7,0.9)	1.1
Pokhara	316	93		36	35	152	Yes	77.5	72.7(64.1,80.2)	80.9(74.5,86.2)	72.1(63.5,79.6)	81.3(74.9,86.6)	0.8(0.7,0.8)	1.01
Temeke	142	4		15	12	111	No	81	25(7.3,52.4)	88.1(81.1,93.2)	21.1(6.1,45.6)	90.2(83.6,94.9)	0.6(0.5,0.7)	1.18
Muhimbili	34	7		1	3	23	No	88.2	70(34.8,93.3)	95.8(78.9,99.9)	87.5(47.3,99.7)	88.5(69.8,97.6)	0.8(0.7,1)	0.8
			Maternal outcomes:
			Complication after birth- PPH
Azimpur	746	4		32	20	690	Yes	93	16.7(4.7,37.4)	95.6(93.8,96.9)	11.1(3.1,26.1)	97.2(95.7,98.3)	0.56(0.48,0.64)	1.5
Kushtia	1349	13		24	37	1275	Yes	95.5	26(14.6,40.3)	98.2(97.3,98.8)	35.1(20.2,52.5)	97.2(96.1,98)	0.62(0.56,0.68)	0.73
Pokhara	5752	12		90	91	5559	Yes	96.9	11.7(6.2,19.5)	98.4(98,98.7)	11.8(6.2,19.6)	98.4(98,98.7)	0.55(0.52,0.58)	0.99
Temeke	5266	7		48	64	5147	Yes	97.9	9.9(4.1,19.3)	99.1(98.8,99.3)	12.7(5.3,24.5)	98.8(98.4,99.1)	0.54(0.51,0.58)	0.78
Muhimbili	1078	8		21	29	1020	Yes	95.4	21.6(9.8,38.2)	98(96.9,98.7)	27.6(12.7,47.2)	97.2(96.1,98.1)	0.6(0.53,0.67)	0.78
			Newborn outcomes:
			Sex of the baby- Female
Azimpur	748	377		1	4	366	Yes	99.3	99(97.3,99.7)	99.7(98.5,100)	99.7(98.5,100)	98.9(97.3,99.7)	0.99(0.99,1)	0.99
Kushtia	1351	649		19	6	677	Yes	98.1	99.1(98,99.7)	97.3(95.8,98.3)	97.2(95.6,98.3)	99.1(98.1,99.7)	0.98(0.97,0.99)	1.02
Pokhara	5820	2620		95	61	3044	Yes	97.3	97.7(97.1,98.3)	97(96.3,97.5)	96.5(95.7,97.2)	98(97.5,98.5)	0.97(0.97,0.98)	1.01
Temeke	5298	2551		77	43	2627	Yes	97.7	98.3(97.8,98.8)	97.2(96.5,97.7)	97.1(96.4,97.7)	98.4(97.8,98.8)	0.98(0.97,0.98)	1.01
Muhimbili	1088	541		13	16	518	Yes	97.3	97.1(95.4,98.3)	97.6(95.8,98.7)	97.7(96,98.7)	97(95.2,98.3)	0.97(0.96,0.98)	0.99
			Weight of the baby- <2500 gm
Azimpur	630	39		28	4	559	Yes	94.9	90.7(77.9,97.4)	95.2(93.2,96.8)	58.2(45.5,70.2)	99.3(98.2,99.8)	0.93(0.88,0.97)	1.56
Kushtia	1235	225		29	36	945	Yes	94.7	86.2(81.4,90.1)	97(95.8,98)	88.6(84,92.2)	96.3(95,97.4)	0.92(0.89,0.94)	0.97
Pokhara	5430	545		71	79	4735	Yes	97.2	87.3(84.5,89.8)	98.5(98.1,98.8)	88.5(85.7,90.9)	98.4(98,98.7)	0.93(0.92,0.94)	0.99
Temeke	4129	147		138	94	3750	Yes	94.4	61(54.5,67.2)	96.5(95.8,97)	51.6(45.6,57.5)	97.6(97,98)	0.79(0.76,0.82)	1.18
Muhimbili	958	195		20	26	717	Yes	95.2	88.2(83.2,92.2)	97.3(95.8,98.3)	90.7(86,94.2)	96.5(94.9,97.7)	0.93(0.91,0.95)	0.97
