# Supplementary material for: Survey of women’s report for 33 maternal and newborn indicators: EN-BIRTH multi-country validation study
Source: BMC Pregnancy Childbirth. 2021 Mar 26;21(Suppl 1):238. doi: 10.1186/s12884-020-03425-6 (PMC7995710; doi:10.1186/s12884-020-03425-6)
Supplement: Supplementary file 11 — Additional file 11. Pooled analysis (random effects). [file 12884_2020_3425_MOESM11_ESM.xlsx]

## Sheet: Add File 11   
Every Newborn BIRTH multi-country validation study: informing measurement of coverage and quality of maternal and newborn care
Survey of women’s report for 33 maternal and newborn indicators: EN-BIRTH multi-country validation study
Additional File 11: Pooled analysis (Random Effect)
Indicator		META-AV	Heterogeneity statistic	df	pvalue	i2	tau2
Mode of birth- Instrumental birth	Gold standard coverage	0.5(0.0,2.6)	452.944	4	<0.001	99.117	0.041
	Survey reported coverage	1.9(0.2,5.1)	399.362	4	<0.001	98.998	0.04
	Don’t Know response in survey	0.1(0,0.1)	2.078	4	0.721	0	0
	Agreement	98.2(95.4,99.7)	320.719	4	<0.001	98.753	0.032
	Sensitivity	32.4(0.2,78)	8.005	2	0.018	75.014	0.343
	Specificity	98.6(96.3,99.9)	289.371	4	<0.001	98.618	0.03
	Positive Predictive Value	15.1(0,84.2)	355.238	3	<0.001	99.155	2.079
	Negative Predictive Value	99.8(99,100)	138.702	4	<0.001	97.116	0.014
Birth attendant listened to heart sound during labour	Gold standard coverage	84(67.3,95.4)	2086.17	4	<0.001	99.801	0.2
	Survey reported coverage	95(84.9,99.8)	1528.55	4	<0.001	99.738	0.156
	Don’t Know response in survey	2.7(0.1,8.7)	894.102	4	<0.001	99.553	0.091
	Agreement	83.1(66.2,95)	1869.41	4	<0.001	99.786	0.202
	Sensitivity	95(86.6,99.4)	851.558	4	<0.001	99.53	0.113
	Specificity	7(0,25.7)	461.592	4	<0.001	99.133	0.342
	Positive Predictive Value	84.1(67.9,95.3)	1636.72	4	<0.001	99.756	0.192
	Negative Predictive Value	24.4(8.2,44.8)	58.919	4	<0.001	93.211	0.171
Uterotonic given after birth	Gold standard coverage	99.6(99.1,99.9)	40.291	4	<0.001	90.072	0.003
	Survey reported coverage	89.3(85.3,92.8)	181.832	4	<0.001	97.8	0.018
	Don’t Know response in survey	3.2(2,4.8)	74.148	4	<0.001	94.605	0.007
	Agreement	89.1(85,92.6)	187.379	4	<0.001	97.865	0.019
	Sensitivity	89.4(85.4,92.8)	180.084	4	<0.001	97.779	0.018
	Specificity	20.4(6.4,37.9)	1.829	4	0.767	0	0
	Positive Predictive Value	99.7(99.4,99.9)	23.052	4	<0.001	82.648	0.002
	Negative Predictive Value	0.5(0,1.4)	8.11	4	0.088	50.68	0.004
Route of giving uterotonic- IV	Gold standard coverage	15.8(5,45.8)	6362.97	4	<0.001	99.937	0.583
	Survey reported coverage	20(2.8,47.4)	4430.87	4	<0.001	99.91	0.451
	Don’t Know response in survey	3.2(2,4.8)	74.148	4	<0.001	94.605	0.007
	Agreement	81.8(61.4,95.6)	2677.97	4	<0.001	99.851	0.273
	Sensitivity	29.2(8.7,55.4)	164.737	4	<0.001	97.572	0.348
	Specificity	81.1(58.4,96.1)	2621.51	4	<0.001	99.847	0.325
	Positive Predictive Value	22.5(0,78.5)	2626.77	4	<0.001	99.848	1.759
	Negative Predictive Value	85.3(64.2,97.9)	2422.94	4	<0.001	99.835	0.317
Route of giving uterotonic- IM	Gold standard coverage	81.9(46.9,99.6)	8045.05	4	<0.001	99.95	0.737
	Survey reported coverage	69.3(41.8,90.9)	4000.4	4	<0.001	99.9	0.4
	Don’t Know response in survey	3.2(2,4.8)	74.148	4	<0.001	94.605	0.007
	Agreement	80.7(68.8,90.3)	956.167	4	<0.001	99.582	0.097
	Sensitivity	72(56.3,85.3)	1074.6	4	<0.001	99.628	0.136
	Specificity	40.7(11.8,73.6)	271.521	4	<0.001	98.527	0.564
	Positive Predictive Value	83.4(65.9,95.5)	1518.04	4	<0.001	99.737	0.216
	Negative Predictive Value	21.3(0,78.6)	4149.26	4	<0.001	99.904	1.92
Name of the uterotonic- Oxytocin	Gold standard coverage	99.1(97.2,100)	295.458	4	<0.001	98.646	0.027
	Survey reported coverage	1.4(0,4.5)	458.06	4	<0.001	99.127	0.046
	Don’t Know response in survey	87.7(79.2,94.3)	688.827	4	<0.001	99.419	0.07
	Agreement	3.1(0.6,7.3)	480.207	4	<0.001	99.167	0.049
	Sensitivity	1.4(0,4.5)	450.634	4	<0.001	99.112	0.046
	Specificity	100(94.5,100)	7.51	4	0.111	46.739	0.064
	Positive Predictive Value	100(99.9,100)	0.469	4	0.926	0	0
	Negative Predictive Value	0.9(0,3)	290.551	4	<0.001	98.623	0.03
Baby dried or wiped immediately after birth	Gold standard coverage	90.5(83,96)	695.709	4	<0.001	99.425	0.064
	Survey reported coverage	96.8(94.4,98.5)	166.069	4	<0.001	97.591	0.017
	Don’t Know response in survey	2.1(0.7,4.2)	186.576	4	<0.001	97.856	0.019
	Agreement	88.4(79.6,95)	734.969	4	<0.001	99.456	0.077
	Sensitivity	97.2(94.9,98.9)	163.17	4	<0.001	97.549	0.019
	Specificity	4.1(1.6,7.6)	18.98	4	0.001	78.925	0.019
	Positive Predictive Value	91.2(83.1,96.8)	712.789	4	<0.001	99.439	0.076
	Negative Predictive Value	15.3(11.4,19.6)	2.809	4	0.59	0	0
Baby placed naked against mother’s skin	Gold standard coverage	41.2(8.9,78.7)	8708.18	4	<0.001	99.954	0.809
	Survey reported coverage	84.2(60,98.2)	3791.71	4	<0.001	99.895	0.395
	Don’t Know response in survey	1(0,4)	519.632	4	<0.001	99.23	0.054
	Agreement	56.1(37.7,73.6)	1692.81	4	<0.001	99.764	0.178
	Sensitivity	84.7(64.5,97.3)	821.307	4	<0.001	99.513	0.286
	Specificity	18.1(3.7,40)	1386.55	4	<0.001	99.712	0.31
	Positive Predictive Value	42(9,79.8)	6215.13	4	<0.001	99.936	0.829
	Negative Predictive Value	70.3(50.4,86.8)	202.257	4	<0.001	98.022	0.201
Early initiation of breastfeeding (within 1 hour after birth)	Gold standard coverage	14.4(5.4,26.7)	442.31	4	<0.001	99.096	0.121
	Survey reported coverage	69.5(60.5,77.9)	446.649	4	<0.001	99.104	0.046
	Don’t Know response in survey	0.6(0.2,1.3)	53.833	4	<0.001	92.57	0.005
	Agreement	44.4(36.9,51.9)	92.897	4	<0.001	95.694	0.028
	Sensitivity	82.5(76.4,88)	11.37	4	0.023	64.821	0.014
	Specificity	35.9(25.8,46.7)	159.912	4	<0.001	97.499	0.061
	Positive Predictive Value	17.5(7.5,30.5)	249.136	4	<0.001	98.394	0.118
	Negative Predictive Value	91.3(80.4,98.2)	133.536	4	<0.001	97.005	0.123
Birthweight measured	Gold standard coverage	98.6(97.1,99.5)	140.486	4	<0.001	97.153	0.012
	Survey reported coverage	93.8(89.2,97.2)	349.098	4	<0.001	98.854	0.035
	Don’t Know response in survey	4.8(2,8.8)	325.747	4	<0.001	98.772	0.033
	Agreement	94.4(89.7,97.7)	380.752	4	<0.001	98.949	0.039
	Sensitivity	94.9(90.5,98)	354.825	4	<0.001	98.873	0.037
	Specificity	48.8(20.6,77.4)	40.863	4	<0.001	90.211	0.36
	Positive Predictive Value	99.4(98.9,99.8)	37.873	4	<0.001	89.438	0.004
	Negative Predictive Value	11.9(1.7,28.7)	111.594	4	<0.001	96.416	0.217
Anything applied to cord	Gold standard coverage	98(94.5,99.8)	90.624	2	<0.001	97.793	0.026
	Survey reported coverage	21.6(0,65.8)	2178.09	2	<0.001	99.908	0.667
	Don’t Know response in survey	59.7(23.9,90.4)	1409.5	2	<0.001	99.858	0.432
	Agreement	24.3(0.5,66.8)	1977.14	2	<0.001	99.899	0.607
	Sensitivity	21.7(0,66.3)	2144.87	2	<0.001	99.907	0.678
	Specificity	79.1(37.6,100)	37.386	2	<0.001	94.65	0.525
	Positive Predictive Value	99(96,100)	12.86	2	0.002	84.447	0.015
	Negative Predictive Value	2.4(0.3,6.2)	53.576	2	<0.001	96.267	0.027
Chlorohexidine applied to cord	Gold standard coverage	97.9(94.5,99.7)	83.632	2	<0.001	97.609	0.024
	Survey reported coverage	13.6(0.3,41.7)	1067.18	2	<0.001	99.813	0.327
	Don’t Know response in survey	68.5(47.9,85.9)	450.67	2	<0.001	99.556	0.138
	Agreement	17.2(1.5,44.7)	935.678	2	<0.001	99.786	0.288
	Sensitivity	13.9(0.3,42.4)	1056.36	2	<0.001	99.811	0.334
	Specificity	92.6(70.7,100)	14.663	2	0.001	86.36	0.209
	Positive Predictive Value	100(99.5,100)	8.79	2	0.012	77.247	0.012
	Negative Predictive Value	2.4(0.2,6.5)	78.167	2	<0.001	97.441	0.032
Resuscitation done	Gold standard coverage	17.1(13.5,21.2)	148.456	4	<0.001	97.306	0.013
	Survey reported coverage	1.4(0.4,3)	138.106	4	<0.001	97.104	0.014
	Don’t Know response in survey	3.3(0.8,7.4)	430.543	4	<0.001	99.071	0.044
	Agreement	84.4(79.8,88.6)	179.711	4	<0.001	97.774	0.018
	Sensitivity	6.7(1.7,14.4)	128.154	4	<0.001	96.879	0.077
	Specificity	99.6(99,99.9)	38.509	4	<0.001	89.613	0.004
	Positive Predictive Value	74.1(65.8,81.6)	1.159	4	0.885	0	0
	Negative Predictive Value	84.7(80,88.9)	185.543	4	<0.001	97.844	0.019
Stimulation given	Gold standard coverage	16.6(13.1,20.5)	140.18	4	<0.001	97.147	0.012
	Survey reported coverage	1.3(0.7,2.2)	53.194	4	<0.001	92.48	0.005
	Don’t Know response in survey	4.8(1.5,9.7)	468.583	4	<0.001	99.146	0.048
	Agreement	85(80.7,88.8)	158.218	4	<0.001	97.472	0.016
	Sensitivity	6.3(3,10.7)	46.888	4	<0.001	91.469	0.027
	Specificity	99.6(99.2,99.9)	21.773	4	<0.001	81.629	0.002
	Positive Predictive Value	74.6(66.8,81.8)	1.485	4	0.829	0	0
	Negative Predictive Value	85.2(80.9,89.1)	163.785	4	<0.001	97.558	0.017
Bag & Mask Initiated	Gold standard coverage	5(2.3,8.6)	304.232	4	<0.001	98.685	0.027
	Survey reported coverage	1.1(0.5,2)	64.283	4	<0.001	93.778	0.006
	Don’t Know response in survey	4.9(1.6,10)	478.871	4	<0.001	99.165	0.049
	Agreement	95.6(92.8,97.8)	185.891	4	<0.001	97.848	0.019
	Sensitivity	11.7(7,17.4)	11.042	4	0.026	63.776	0.017
	Specificity	99.5(99,99.8)	34.438	4	<0.001	88.385	0.003
	Positive Predictive Value	56.8(42.5,70.6)	8.512	4	0.075	53.008	0.049
	Negative Predictive Value	96.2(93.6,98.2)	179.255	4	<0.001	97.769	0.018
Suction done	Gold standard coverage	15.4(12,19.2)	141.356	4	<0.001	97.17	0.012
	Survey reported coverage	0.7(0.2,1.5)	59.719	4	<0.001	93.302	0.006
	Don’t Know response in survey	5(1.6,10.1)	473.239	4	<0.001	99.155	0.048
	Agreement	85.8(81.6,89.6)	165.561	4	<0.001	97.584	0.017
	Sensitivity	3.6(1.1,7.3)	47.841	4	<0.001	91.639	0.03
	Specificity	99.8(99.5,100)	26.607	4	<0.001	84.966	0.003
	Positive Predictive Value	79(64.1,91.2)	6.693	4	0.153	40.236	0.044
	Negative Predictive Value	86(81.7,89.8)	169.939	4	<0.001	97.646	0.017
ACS given before birth	Gold standard coverage	7.9(0,23.9)	80.023	4	<0.001	95.001	0.201
	Survey reported coverage	15.7(0.8,40.1)	89.394	4	<0.001	95.525	0.292
	Don’t Know response in survey	2.4(0,12.4)	36.753	4	<0.001	89.116	0.112
	Agreement	86.5(66.9,98.9)	62.526	4	<0.001	93.603	0.2
	Sensitivity	50.3(14.7,85.8)	7.474	3	0.058	59.86	0.19
	Specificity	90.4(69.2,100)	67.106	4	<0.001	94.039	0.242
	Positive Predictive Value	27.5(0.2,68.2)	18.997	3	<0.001	84.208	0.301
	Negative Predictive Value	97.6(88.8,100)	20.479	4	<0.001	80.467	0.072
Baby’s problem- Sepsis	Gold standard coverage	90.7(74.6,99.4)	179.893	4	<0.001	97.776	0.234
	Survey reported coverage	16.1(5.2,31.2)	104.857	4	<0.001	96.185	0.154
	Don’t Know response in survey	6.2(3.4,9.7)	12.573	4	0.014	68.185	0.013
	Agreement	26.6(8.7,49.5)	188.46	4	<0.001	97.878	0.282
	Sensitivity	17.6(5.1,35.2)	114.588	4	<0.001	96.509	0.192
	Specificity	98.3(83,100)	6.711	3	0.082	55.298	0.076
	Positive Predictive Value	98.3(89.4,100)	11.056	4	0.026	63.82	0.07
	Negative Predictive Value	10.7(0.3,31)	173.845	4	<0.001	97.699	0.322
Baby’s problem- Chest infection/pneumonia	Gold standard coverage	11.5(1.7,27.9)	167.499	4	<0.001	97.612	0.217
	Survey reported coverage	10.9(1.6,26.4)	133.993	4	<0.001	97.015	0.198
	Don’t Know response in survey	6.2(3.4,9.7)	12.573	4	0.014	68.185	0.013
	Agreement	81.1(61.5,95)	158.196	4	<0.001	97.471	0.235
	Sensitivity	28.2(8.9,52)	10.966	3	0.012	72.643	0.137
	Specificity	90.2(75.4,98.9)	110.442	4	<0.001	96.378	0.188
	Positive Predictive Value	18.7(2.1,42.8)	17.221	3	0.001	82.579	0.156
	Negative Predictive Value	90.3(73.4,99.4)	133.827	4	<0.001	97.011	0.242
Baby received injectable antibiotics	Gold standard coverage	96.7(94,98.6)	13.331	4	0.01	69.996	0.013
	Survey reported coverage	74.7(55.3,90.1)	137.541	4	<0.001	97.092	0.204
	Don’t Know response in survey	16.9(7.4,29.2)	69.267	4	<0.001	94.225	0.1
	Agreement	75.3(56.4,90.2)	128.816	4	<0.001	96.895	0.194
	Sensitivity	75.9(55.6,91.6)	143.995	4	<0.001	97.222	0.228
	Specificity	59(40.1,76.9)	2.138	3	0.544	0	0
	Positive Predictive Value	97.8(95.2,99.6)	9.801	4	0.044	59.187	0.014
	Negative Predictive Value	4.7(2.1,8)	3.627	4	0.459	0	0
Oxygen given	Gold standard coverage	30.9(18,45.4)	84.26	4	<0.001	95.253	0.108
	Survey reported coverage	24.5(18.2,31.4)	18.337	4	0.001	78.186	0.022
	Don’t Know response in survey	4.6(2.4,7.5)	10.567	4	0.032	62.145	0.01
	Agreement	72.3(60.7,82.6)	48.068	4	<0.001	91.678	0.068
	Sensitivity	47.1(30.4,64.1)	25.424	4	<0.001	84.267	0.115
	Specificity	84.8(79.9,89.1)	8.422	4	0.077	52.507	0.01
	Positive Predictive Value	55.1(46.4,63.7)	5.583	4	0.232	28.36	0.01
	Negative Predictive Value	78.1(60.5,91.7)	88.811	4	<0.001	95.496	0.172
Any diagnostic test done	Gold standard coverage	61.8(19.2,95.6)	760.783	4	<0.001	99.474	1.03
	Survey reported coverage	61(25.8,90.7)	438.185	4	<0.001	99.087	0.663
	Don’t Know response in survey	13.4(2.5,30.4)	142.252	4	<0.001	97.188	0.211
	Agreement	74.4(59.3,87)	82.352	4	<0.001	95.143	0.122
	Sensitivity	69(40.3,91.7)	120.296	4	<0.001	96.675	0.404
	Specificity	53.3(30.2,75.7)	45.765	4	<0.001	91.26	0.217
	Positive Predictive Value	68.6(29.2,96.9)	270.561	4	<0.001	98.522	0.801
	Negative Predictive Value	49.2(15.3,83.5)	132.36	4	<0.001	96.978	0.632
Diagnostic test done- Blood test	Gold standard coverage	43.3(4,89)	988.655	4	<0.001	99.595	1.341
	Survey reported coverage	53.5(17.1,87.9)	514.408	4	<0.001	99.222	0.779
	Don’t Know response in survey	17.1(3.5,37.6)	178.036	4	<0.001	97.753	0.266
	Agreement	83.9(60.2,98.2)	233.611	4	<0.001	98.288	0.359
	Sensitivity	8.2(0,29.2)	23.371	4	<0.001	82.885	0.187
	Specificity	97.7(93,100)	27.779	4	<0.001	85.6	0.047
	Positive Predictive Value	45.8(6.9,87.8)	15.762	2	<0.001	87.311	0.497
	Negative Predictive Value	83.5(62.1,97.2)	179.946	4	<0.001	97.777	0.291
Feeding support- NG feeding	Gold standard coverage	2.2(0.3,5.2)	21.65	4	<0.001	81.525	0.024
	Survey reported coverage	2.9(1.7,4.4)	4.898	4	0.298	18.334	0.001
	Don’t Know response in survey	2.7(0.9,5.2)	11.613	4	0.02	65.555	0.012
	Agreement	97.1(93.9,99.2)	16.766	4	0.002	76.142	0.02
	Sensitivity	44.3(11.7,79.1)	4.671	3	0.198	35.774	0.123
	Specificity	98.3(96.9,99.4)	5.802	4	0.214	31.057	0.003
	Positive Predictive Value	24.6(7.3,45.9)	1.927	3	0.588	0	0
	Negative Predictive Value	99.2(97,100)	16.25	4	0.003	75.385	0.019
Feeding support- IV fluid	Gold standard coverage	59.1(42.8,74.5)	100.6	4	<0.001	96.024	0.13
	Survey reported coverage	12.7(3.4,26.4)	98.967	4	<0.001	95.958	0.145
	Don’t Know response in survey	2.7(0.9,5.2)	11.613	4	0.02	65.555	0.012
	Agreement	49.2(35,63.6)	66.98	4	<0.001	94.028	0.097
	Sensitivity	15.5(3.3,33.9)	85.742	4	<0.001	95.335	0.213
	Specificity	93(85.5,98.1)	16.071	4	0.003	75.111	0.048
	Positive Predictive Value	84(76,91)	2.997	4	0.558	0	0
	Negative Predictive Value	44.1(28.6,60.2)	71.011	4	<0.001	94.367	0.122
Feeding support- Cup feeding	Gold standard coverage	6.4(1.5,14)	58.45	4	<0.001	93.157	0.073
	Survey reported coverage	18(7,32.5)	92.301	4	<0.001	95.666	0.135
	Don’t Know response in survey	2.7(0.9,5.2)	11.613	4	0.02	65.555	0.012
	Agreement	81.4(68.9,91.3)	66.905	4	<0.001	94.021	0.097
	Sensitivity	38.4(15.3,64.2)	9.038	3	0.029	66.807	0.15
	Specificity	83.9(69.7,94.3)	84.053	4	<0.001	95.241	0.133
	Positive Predictive Value	13.6(0.5,35.1)	23.633	4	<0.001	83.074	0.186
	Negative Predictive Value	96(90,99.5)	31.655	4	<0.001	87.364	0.052
Phototherapy given	Gold standard coverage	26.2(11.1,45)	145.992	4	<0.001	97.26	0.191
	Survey reported coverage	21.9(8.3,39.4)	120.704	4	<0.001	96.686	0.178
	Don’t Know response in survey	3.4(1,7)	18.949	4	0.001	78.891	0.023
	Agreement	84.1(73.8,92.3)	51.139	4	<0.001	92.178	0.073
	Sensitivity	59.8(44.1,74.7)	14.678	4	0.005	72.748	0.079
	Specificity	90.7(82.1,96.8)	35.055	4	<0.001	88.589	0.065
	Positive Predictive Value	64.8(44.4,82.9)	23.599	4	<0.001	83.05	0.157
	Negative Predictive Value	87.5(75.8,95.9)	55.002	4	<0.001	92.728	0.104
Complication after birth- PPH	Gold standard coverage	2.8(1.9,3.7)	40.28	4	<0.001	90.069	0.003
	Survey reported coverage	2.4(1.4,3.5)	54.8	4	<0.001	92.701	0.005
	Don’t Know response in survey	0.3(0.1,0.7)	33.821	4	<0.001	88.173	0.003
	Agreement	96(94.5,97.2)	59.384	4	<0.001	93.264	0.006
	Sensitivity	15.8(9.9,22.6)	7.705	4	0.103	48.088	0.017
	Specificity	98.1(97.2,98.8)	41.358	4	<0.001	90.328	0.004
	Positive Predictive Value	18(10,27.5)	12.254	4	0.016	67.359	0.042
	Negative Predictive Value	97.9(97.2,98.6)	26.45	4	<0.001	84.877	0.002
Sex of the baby- Female	Gold standard coverage	48.8(46.9,50.7)	19.803	4	<0.001	79.801	0.001
	Survey reported coverage	49.1(47.3,50.9)	14.868	4	0.005	73.097	73.097
	Don’t Know response in survey	0.1(0,0.2)	3.041	4	0.551	0	0
	Agreement	97.9(97.3,98.5)	18.722	4	0.001	78.635	0.002
	Sensitivity	98.3(97.6,98.8)	10.678	4	0.03	62.541	0.001
	Specificity	97.7(96.8,98.4)	16.958	4	0.002	76.412	0.003
	Positive Predictive Value	97.6(96.6,98.5)	21.831	4	<0.001	81.677	0.004
	Negative Predictive Value	98.3(97.8,98.8)	9.351	4	0.053	57.222	0.001
Weight of the baby- <2500 gm	Gold standard coverage	15.2(8.8,23)	554.724	4	<0.001	99.279	0.051
	Survey reported coverage	12.6(7.5,18.7)	360.181	4	<0.001	98.889	0.036
	Don’t Know response in survey	10.8(4.7,19.1)	677.866	4	<0.001	99.41	0.069
	Agreement	94.2(92.4,95.7)	57.576	4	<0.001	93.053	0.006
	Sensitivity	72.1(57.2,84.9)	142.718	4	<0.001	97.197	0.12
	Specificity	97.4(96.3,98.3)	36.988	4	<0.001	89.186	0.004
	Positive Predictive Value	77.7(60.5,91.1)	186.741	4	<0.001	97.858	0.176
	Negative Predictive Value	96.1(94.4,97.4)	59.45	4	<0.001	93.272	0.007
