# Supplementary material for: Survey of women’s report for 33 maternal and newborn indicators: EN-BIRTH multi-country validation study
Source: BMC Pregnancy Childbirth. 2021 Mar 26;21(Suppl 1):238. doi: 10.1186/s12884-020-03425-6 (PMC7995710; doi:10.1186/s12884-020-03425-6)
Supplement: Supplementary file 12 — Additional file 12. Ethical approval of local institutional review boards for EN-BIRTH study. [file 12884_2020_3425_MOESM12_ESM.xlsx]

## Sheet: Add File 12   
Every Newborn BIRTH multi-country validation study: informing measurement of coverage and quality of maternal and newborn care
Survey of women’s report for 33 maternal and newborn indicators: EN-BIRTH multi-country validation study
Additional File 12: Ethical approval of local Institutional Review Boards for EN-BIRTH study
Teams by Country	Institutional Review Boards	Date	Number/Ref
UK	London School of Hygiene & Tropical Medicine (LSHTM) Interventions Research Ethics Committee	03.10.16	11780
Bangladesh	Icddr,b Research review Committee	11.08.16	PR 16055
	Icddr,b Ethical Review Committee	14.11.16
Nepal	Nepal Health Research Council (NHRC)	08.08.16	187/2016
Tanzania	National Institute for Medical Research (NIMRI)	20.01.17	NIMR/HQ/R.8a/Vol IX/2394
	Ifakara Health Institute	20.10.16	IHI/IRB/No: 032-2016
	Muhimbili University of Health and Allied Sciences research and Publications committee	21.10.16	2016-10-21-/AEC/Vol.XI/310
